# Supplementary material for: Unpredictable soil conditions can affect the prevalence of a microbial symbiosis
Source: PeerJ. 2024 May 20;12:e17445. doi: 10.7717/peerj.17445 (PMC11114107; doi:10.7717/peerj.17445)
Supplement: Supplemental Information 4 [file peerj-12-17445-s004.csv]

QS number	Location	Burk	Date collected	agricolaris	hayleyella	bonniea	Latitude	Longitude	Year	nitrogen	phh2o	soc	Colwells_P	Colwells_P_recent	MAP	MAT	Amo	Chlam
1	Virginia- MLBS.b	0	15/10/00	0	0	0	37.35	-80.516667	2000	733	51	1136	0.37	0.5	1041.458017	8.800000191	0	0
2	Virginia- MLBS.b	1	15/10/00	0	1	0	37.35	-80.516667	2000	733	51	1136	0.37	0.5	1041.458017	8.800000191	0	0
4	Virginia- MLBS.b	0	15/10/00	0	0	0	37.35	-80.516667	2000	733	51	1136	0.37	0.5	1041.458017	8.800000191	0	1
6	Virginia- MLBS.b	0	25/9/00	0	0	0	37.35	-80.516667	2000	733	51	1136	0.37	0.5	1041.458017	8.800000191	1	0
8	Virginia- MLBS.b	0	15/10/00	0	0	0	37.35	-80.516667	2000	733	51	1136	0.37	0.5	1041.458017	8.800000191	1	0
9	Virginia- MLBS.b	0	15/10/00	0	0	0	37.35	-80.516667	2000	733	51	1136	0.37	0.5	1041.458017	8.800000191	0	1
11	Virginia- MLBS.b	NA	NA	NA	NA	NA	NA	NA	NA	733	51	1136	0.37	0.5	1041.458017	8.800000191	0	1
12	Virginia- MLBS.b	0	25/09/00	0	0	0	37.35	-80.516667	2000	733	51	1136	0.37	0.5	1041.458017	8.800000191	0	0
14	Virginia- MLBS.b	0	15/10/00	0	0	0	37.35	-80.516667	2000	733	51	1136	0.37	0.5	1041.458017	8.800000191	0	1
15	Virginia- MLBS.b	0	25/09/00	0	0	0	37.35	-80.516667	2000	733	51	1136	0.37	0.5	1041.458017	8.800000191	0	0
17	Virginia- MLBS.b	0	15/10/00	0	0	0	37.35	-80.516667	2000	733	51	1136	0.37	0.5	1041.458017	8.800000191	1	0
18	Virginia- MLBS.b	0	15/10/00	0	0	0	37.35	-80.516667	2000	733	51	1136	0.37	0.5	1041.458017	8.800000191	0	0
21	Virginia- MLBS.b	0	25/9/00	0	0	0	37.35	-80.516667	2000	733	51	1136	0.37	0.5	1041.458017	8.800000191	0	1
22	Virginia- MLBS.b	0	25/09/00	0	0	0	37.35	-80.516667	2000	733	51	1136	0.37	0.5	1041.458017	8.800000191	1	0
23	Virginia- MLBS.b	1	25/09/00	0	1	0	37.35	-80.516667	2000	733	51	1136	0.37	0.5	1041.458017	8.800000191	0	0
30	Texas- Carthage	0	26/08/04	0	0	0	32.188983	-94.29755	2004	266	53	427	0.31	0.48	1197.93175	18.79999924	0	0
32	Texas- Armand Bayou	0	19/5/04	0	0	0	29.583333	-95.066667	2004	618	58	785	0.3	0.42	1141.275019	20.29999924	1	0
33	Texas- Webster	0	19/5/04	0	0	0	29.533333	-95.15	2004	628	59	620	0.3	0.42	1141.275019	20.39999962	0	0
35	Virginia- MLBS.b	1	15/10/00	1	0	0	37.35	-80.516667	2000	733	51	1136	0.37	0.5	1041.458017	8.800000191	0	0
37	Texas- Linden	1	27/6/05	1	0	0	33.061833	-94.273567	2005	237	53	318	0.25	0.44	1212.524784	18.20000076	0	0
38	Virginia- MLBS.b	1	25/9/00	0	1	0	37.35	-80.516667	2000	733	51	1136	0.37	0.5	1041.458017	8.800000191	1	0
39	Tennessee- Indian Gap	1	1/7/01	1	0	0	35.6101	-83.447017	2001	1219	39	1129	0.42	0.59	1260.031705	4.900000095	0	0
45	Virginia- MLBS.b	1	25/9/00	0	1	0	37.35	-80.516667	2000	733	51	1136	0.37	0.5	1041.458017	8.800000191	1	0
46	Arkansas- Forest City	1	26/08/04	0	1	0	34.835767	-91.467667	2004	317	56	300	0.34	0.46	1253.066366	16.39999962	0	0
47	Missouri- St. Louis	0	14/06/05	0	0	0	38.768889	-90.185278	2005	417	63	432	0.31	0.42	941.5400162	13.10000038	NA	NA
49	Virginia- MLBS.b	1	15/10/00	0	1	0	37.35	-80.516667	2000	733	51	1136	0.37	0.5	1041.458017	8.800000191	1	0
68	Texas- Houston Arboretum	0	5/6/01	0	0	0	29.766667	-95.45	2001	475	54	618	0.3	0.45	1134.442593	20.10000038	0	1
69	Texas- Houston Arboretum	0	5/6/01	0	0	0	29.766667	-95.45	2001	475	54	618	0.3	0.45	1134.442593	20.10000038	0	1
70	Texas- Houston Arboretum	0	5/6/01	0	0	0	29.766667	-95.45	2001	475	54	618	0.3	0.45	1134.442593	20.10000038	0	0
71	Texas- Houston Arboretum	0	5/6/01	0	0	0	29.766667	-95.45	2001	475	54	618	0.3	0.45	1134.442593	20.10000038	0	1
73	Texas- Houston Arboretum	0	5/6/01	0	0	0	29.766667	-95.45	2001	475	54	618	0.3	0.45	1134.442593	20.10000038	1	0
74	Texas- Houston Arboretum	0	5/6/01	0	0	0	29.766667	-95.45	2001	475	54	618	0.3	0.45	1134.442593	20.10000038	1	0
75	Texas- Houston Arboretum	0	5/6/01	0	0	0	29.766667	-95.45	2001	475	54	618	0.3	0.45	1134.442593	20.10000038	1	0
76	Texas- Houston Arboretum	0	5/6/01	0	0	0	29.766667	-95.45	2001	475	54	618	0.3	0.45	1134.442593	20.10000038	0	1
77	Texas- Houston Arboretum	0	5/6/01	0	0	0	29.766667	-95.45	2001	475	54	618	0.3	0.45	1134.442593	20.10000038	0	0
78	Texas- Houston Arboretum	0	5/6/01	0	0	0	29.766667	-95.45	2001	475	54	618	0.3	0.45	1134.442593	20.10000038	0	0
80	Texas- Houston Arboretum	NA	NA	NA	NA	NA	NA	NA	NA	475	54	618	0.3	0.45	1134.442593	20.10000038	0	0
81	Texas- Houston Arboretum	1	5/6/01	1	0	0	29.766667	-95.45	2001	475	54	618	0.3	0.45	1134.442593	20.10000038	1	0
83	Missouri- St. Louis	0	14/06/05	0	0	0	38.768889	-90.185278	2005	417	63	432	0.31	0.42	941.5400162	13.10000038	0	0
95	Virginia- MLBS.b	0	15/10/00	0	0	0	37.35	-80.516667	2000	733	51	1136	0.37	0.5	1041.458017	8.800000191	NA	NA
96	Massachusetts- Mt. Greylock	0	16/08/01	0	0	0	42.636667	-73.172778	2001	1598	40	3130	0.38	0.4	1078.267345	4.900000095	0	0
97	Massachusetts- Mt. Greylock	1	16/08/01	1	0	0	42.636667	-73.172778	2001	1598	40	3130	0.38	0.4	1078.267345	4.900000095	0	0
98	Massachusetts- Mt. Greylock	0	16/08/01	0	0	0	42.636667	-73.172778	2001	1598	40	3130	0.38	0.4	1078.267345	4.900000095	0	0
101	Arkansas- Forest City	1	26/08/04	0	1	0	34.835767	-91.467667	2004	317	56	300	0.34	0.46	1253.066366	16.39999962	0	0
103	Kentucky- Land Btwn the Lakes	1	27/08/04	0	1	0	36.9976	-88.218867	2004	475	56	760	0.35	0.42	1237.130789	14.19999981	0	0
104	Kentucky- Land Btwn the Lakes	1	27/08/04	1	0	0	36.9976	-88.218867	2004	475	56	760	0.35	0.42	1237.130789	14.19999981	0	1
106	Missouri- St. Louis	0	14/06/05	0	0	0	38.768889	-90.185278	2005	417	63	432	0.31	0.42	941.5400162	13.10000038	0	1
107	Missouri- St. Louis	0	14/06/05	0	0	0	38.768889	-90.185278	2005	417	63	432	0.31	0.42	941.5400162	13.10000038	0	0
108	Arkansas- Forest City	0	26/08/04	0	0	0	34.835767	-91.467667	2004	317	56	300	0.34	0.46	1253.066366	16.39999962	0	0
109	Texas- Carthage	0	26/08/04	0	0	0	32.188983	-94.29755	2004	266	53	427	0.31	0.48	1197.93175	18.79999924	0	0
110	Texas- Carthage	0	26/08/04	0	0	0	32.188983	-94.29755	2004	266	53	427	0.31	0.48	1197.93175	18.79999924	0	0
111	Indiana- Bloomington (Lobelia)	1	29/08/04	0	1	0	39.22045	-86.342233	2004	550	53	486	0.28	0.47	1046.419251	11.69999981	0	0
112	Illinois- Effingham	1	14/06/05	1	0	0	39.091111	-88.580556	2005	488	59	407	0.32	0.46	969.712397	12.80000019	0	0
113	Illinois- Effingham	1	14/06/05	1	0	0	39.091111	-88.580556	2005	488	59	407	0.32	0.46	969.712397	12.80000019	0	0
114	Virginia- MLBS.b	0	25/09/00	0	0	0	37.35	-80.516667	2000	733	51	1136	0.37	0.5	1041.458017	8.800000191	0	0
115	Indiana- Bloomington (Lobelia)	1	11/7/05	0	1	0	39.22045	-86.342233	2004	550	53	486	0.28	0.47	1046.419251	11.69999981	1	0
116	Virginia- MLBS.b	1	25/09/00	0	0	0	37.35	-80.516667	2000	733	51	1136	0.37	0.5	1041.458017	8.800000191	0	1
117	Texas- Linden	0	27/6/05	0	0	0	33.061833	-94.273567	2005	237	53	318	0.25	0.44	1212.524784	18.20000076	0	0
119	Texas- Houston Arboretum	1	5/6/01	1	0	0	29.766667	-95.45	2001	475	54	618	0.3	0.45	1134.442593	20.10000038	0	0
121	Massachusetts- Mt. Greylock	0	16/08/01	0	0	0	42.636667	-73.172778	2001	1598	40	3130	0.38	0.4	1078.267345	4.900000095	0	0
122	Massachusetts- Mt. Greylock	1	16/08/01	1	0	0	42.636667	-73.172778	2001	1598	40	3130	0.38	0.4	1078.267345	4.900000095	0	0
124	Massachusetts- Mt. Greylock	0	16/08/01	0	0	0	42.636667	-73.172778	2001	1598	40	3130	0.38	0.4	1078.267345	4.900000095	0	0
125	Virginia- MLBS.b	1	15/10/00	1	0	0	37.35	-80.516667	2000	733	51	1136	0.37	0.5	1041.458017	8.800000191	1	0
127	Texas- Houston Arboretum	1	5/6/01	1	0	0	29.766667	-95.45	2001	475	54	618	0.3	0.45	1134.442593	20.10000038	0	1
128	Texas- Houston Arboretum	1	5/6/01	1	0	0	29.766667	-95.45	2001	475	54	618	0.3	0.45	1134.442593	20.10000038	0	0
129	North Carolina- Little Butts Gap	0	2/7/01	0	0	0	35.771944	-82.342222	2001	1057	45	1275	0.39	0.58	1292.873291	6.199999809	0	0
130	North Carolina- Little Butts Gap	0	2/7/01	0	0	0	35.771944	-82.342222	2001	1057	45	1275	0.39	0.58	1292.873291	6.199999809	0	0
131	Virginia- MLBS.b	1	15/10/00	1	0	0	37.35	-80.516667	2000	733	51	1136	0.37	0.5	1041.458017	8.800000191	1	0
132	Virginia- MLBS.b	NA	NA	NA	NA	NA	NA	NA	NA	733	51	1136	0.37	0.5	1041.458017	8.800000191	1	1
136	Virginia- MLBS.b	1	15/10/00	0	1	0	37.35	-80.516667	2000	733	51	1136	0.37	0.5	1041.458017	8.800000191	0	0
137	North Carolina- Linville Falls	0	3/7/01	0	0	0	35.953283	-81.941933	2001	374	48	763	0.39	0.58	1292.371309	9.399999619	0	0
138	North Carolina- Little Butts Gap	0	2/7/01	0	0	0	35.771944	-82.342222	2001	1057	45	1275	0.39	0.58	1292.873291	6.199999809	0	0
139	North Carolina- Little Butts Gap	0	2/7/01	0	0	0	35.771944	-82.342222	2001	1057	45	1275	0.39	0.58	1292.873291	6.199999809	0	0
150	Virginia- MLBS.b	0	15/10/00	0	0	0	37.35	-80.516667	2000	733	51	1136	0.37	0.5	1041.458017	8.800000191	0	0
175	Texas- Houston Arboretum	1	5/6/01	1	0	0	29.766667	-95.45	2001	475	54	618	0.3	0.45	1134.442593	20.10000038	1	1
177	Texas- Houston Arboretum	0	5/6/01	0	0	0	29.766667	-95.45	2001	475	54	618	0.3	0.45	1134.442593	20.10000038	0	0
178	Texas- Houston Arboretum	0	5/6/01	0	0	0	29.766667	-95.45	2001	475	54	618	0.3	0.45	1134.442593	20.10000038	1	0
179	Virginia- MLBS.b	1	23/10/2008	1	0	0	37.35	-80.516667	2000	733	51	1136	0.37	0.5	1041.458017	8.800000191	1	0
180	Virginia- MLBS.b	0	25/9/00	0	0	0	37.35	-80.516667	2000	733	51	1136	0.37	0.5	1041.458017	8.800000191	1	1
181	Virginia- MLBS.b	0	25/9/00	0	0	0	37.35	-80.516667	2000	733	51	1136	0.37	0.5	1041.458017	8.800000191	0	0
183	Virginia- MLBS.b	1	15/10/00	0	1	0	37.35	-80.516667	2000	733	51	1136	0.37	0.5	1041.458017	8.800000191	1	0
184	Virginia- MLBS.b	0	23/10/2008	0	0	0	37.35	-80.516667	2000	733	51	1136	0.37	0.5	1041.458017	8.800000191	0	0
185	Virginia- MLBS.b	1	23/10/2008	1	0	0	37.35	-80.516667	2000	733	51	1136	0.37	0.5	1041.458017	8.800000191	1	0
186	Virginia- MLBS.b	1	23/10/2008	1	0	0	37.35	-80.516667	2000	733	51	1136	0.37	0.5	1041.458017	8.800000191	0	0
187	Virginia- MLBS.b	0	15/10/00	0	0	0	37.35	-80.516667	2000	733	51	1136	0.37	0.5	1041.458017	8.800000191	NA	NA
188	Virginia- MLBS.b	1	15/10/00	1	0	0	37.35	-80.516667	2000	733	51	1136	0.37	0.5	1041.458017	8.800000191	0	0
189	Virginia- MLBS.b	1	15/10/00	1	0	0	37.35	-80.516667	2000	733	51	1136	0.37	0.5	1041.458017	8.800000191	0	0
190	Virginia- MLBS.b	0	15/10/00	0	0	0	37.35	-80.516667	2000	733	51	1136	0.37	0.5	1041.458017	8.800000191	1	0
192	Texas- Houston Arboretum	1	5/6/01	1	0	0	29.766667	-95.45	2001	475	54	618	0.3	0.45	1134.442593	20.10000038	0	1
195	Virginia- MLBS.b	1	23/10/2008	0	1	0	37.35	-80.516667	2000	733	51	1136	0.37	0.5	1041.458017	8.800000191	0	0
196	Texas- Houston Arboretum	0	5/6/01	0	0	0	29.766667	-95.45	2001	475	54	618	0.3	0.45	1134.442593	20.10000038	0	0
197	Texas- Houston Arboretum	0	5/6/01	0	0	0	29.766667	-95.45	2001	475	54	618	0.3	0.45	1134.442593	20.10000038	0	1
198	Texas- Houston Arboretum	0	5/6/01	0	0	0	29.766667	-95.45	2001	475	54	618	0.3	0.45	1134.442593	20.10000038	0	0
199	Texas- Houston Arboretum	0	5/6/01	0	0	0	29.766667	-95.45	2001	475	54	618	0.3	0.45	1134.442593	20.10000038	0	0
200	Texas- Houston Arboretum	0	5/6/01	0	0	0	29.766667	-95.45	2001	475	54	618	0.3	0.45	1134.442593	20.10000038	0	0
203	Texas- Houston Arboretum	1	5/6/01	1	0	0	29.766667	-95.45	2001	475	54	618	0.3	0.45	1134.442593	20.10000038	1	1
204	Texas- Houston Arboretum	1	5/6/01	1	0	0	29.766667	-95.45	2001	475	54	618	0.3	0.45	1134.442593	20.10000038	0	1
205	Texas- Houston Arboretum	1	5/6/01	1	0	0	29.766667	-95.45	2001	475	54	618	0.3	0.45	1134.442593	20.10000038	0	1
206	Texas- Houston Arboretum	1	5/6/01	1	0	0	29.766667	-95.45	2001	475	54	618	0.3	0.45	1134.442593	20.10000038	1	0
207	Texas- Houston Arboretum	1	5/6/01	0	0	0	29.766667	-95.45	2001	475	54	618	0.3	0.45	1134.442593	20.10000038	0	0
208	Texas- Houston Arboretum	1	5/6/01	0	1	0	29.766667	-95.45	2001	475	54	618	0.3	0.45	1134.442593	20.10000038	0	0
209	Texas- Houston Arboretum	1	5/6/01	1	0	0	29.766667	-95.45	2001	475	54	618	0.3	0.45	1134.442593	20.10000038	0	0
210	Texas- Houston Arboretum	0	5/6/01	0	0	0	29.766667	-95.45	2001	475	54	618	0.3	0.45	1134.442593	20.10000038	1	0
212	Texas- Houston Arboretum	1	5/6/01	0	0	0	29.766667	-95.45	2001	475	54	618	0.3	0.45	1134.442593	20.10000038	1	1
213	Texas- Houston Arboretum	0	5/6/01	0	0	0	29.766667	-95.45	2001	475	54	618	0.3	0.45	1134.442593	20.10000038	0	1
300	Texas- Houston Arboretum	0	5/6/01	0	0	0	29.766667	-95.45	2001	475	54	618	0.3	0.45	1134.442593	20.10000038	0	0
302	Texas- Houston Arboretum	0	5/6/01	0	0	0	29.766667	-95.45	2001	475	54	618	0.3	0.45	1134.442593	20.10000038	0	0
303	Texas- Houston Arboretum	0	5/6/01	0	0	0	29.766667	-95.45	2001	475	54	618	0.3	0.45	1134.442593	20.10000038	0	1
304	Texas- Houston Arboretum	0	5/6/01	0	0	0	29.766667	-95.45	2001	475	54	618	0.3	0.45	1134.442593	20.10000038	0	1
307	Texas- Houston Arboretum	0	5/6/01	0	0	0	29.766667	-95.45	2001	475	54	618	0.3	0.45	1134.442593	20.10000038	0	0
309	Texas- Houston Arboretum	0	5/6/01	0	0	0	29.766667	-95.45	2001	475	54	618	0.3	0.45	1134.442593	20.10000038	0	0
310	Texas- Houston Arboretum	0	5/6/01	0	0	0	29.766667	-95.45	2001	475	54	618	0.3	0.45	1134.442593	20.10000038	0	0
311	Texas- Houston Arboretum	0	5/6/01	0	0	0	29.766667	-95.45	2001	475	54	618	0.3	0.45	1134.442593	20.10000038	0	0
313	Texas- Houston Arboretum	0	5/6/01	0	0	0	29.766667	-95.45	2001	475	54	618	0.3	0.45	1134.442593	20.10000038	0	0
315	Texas- Houston Arboretum	0	5/6/01	0	0	0	29.766667	-95.45	2001	475	54	618	0.3	0.45	1134.442593	20.10000038	0	0
316	Texas- Houston Arboretum	0	5/6/01	0	0	0	29.766667	-95.45	2001	475	54	618	0.3	0.45	1134.442593	20.10000038	1	0
317	Texas- Houston Arboretum	1	5/6/01	1	0	0	29.766667	-95.45	2001	475	54	618	0.3	0.45	1134.442593	20.10000038	0	1
322	Virginia- MLBS.b	0	25/09/00	0	0	0	37.35	-80.516667	2000	733	51	1136	0.37	0.5	1041.458017	8.800000191	0	0
323	Texas- Houston Arboretum	0	5/6/01	0	0	0	29.766667	-95.45	2001	475	54	618	0.3	0.45	1134.442593	20.10000038	1	0
324	Texas- Houston Arboretum	1	5/6/01	1	0	0	29.766667	-95.45	2001	475	54	618	0.3	0.45	1134.442593	20.10000038	0	1
325	Texas- Houston Arboretum	0	5/6/01	0	0	0	29.766667	-95.45	2001	475	54	618	0.3	0.45	1134.442593	20.10000038	1	0
333	Virginia- MLBS.b	1	25/9/00	1	0	0	37.35	-80.516667	2000	733	51	1136	0.37	0.5	1041.458017	8.800000191	0	0
334	Virginia- MLBS.b	1	25/09/00	0	1	0	37.35	-80.516667	2000	733	51	1136	0.37	0.5	1041.458017	8.800000191	1	0
335	Virginia- MLBS.b	1	25/09/00	1	0	0	37.35	-80.516667	2000	733	51	1136	0.37	0.5	1041.458017	8.800000191	1	0
336	Virginia- MLBS.b	0	25/09/00	0	0	0	37.35	-80.516667	2000	733	51	1136	0.37	0.5	1041.458017	8.800000191	0	0
337	Virginia- MLBS.b	0	25/09/00	0	0	0	37.35	-80.516667	2000	733	51	1136	0.37	0.5	1041.458017	8.800000191	1	0
338	Virginia- MLBS.b	1	25/09/00	1	1	0	37.35	-80.516667	2000	733	51	1136	0.37	0.5	1041.458017	8.800000191	0	0
340	Virginia- MLBS.b	1	25/09/00	1	0	0	37.35	-80.516667	2000	733	51	1136	0.37	0.5	1041.458017	8.800000191	0	0
341	Virginia- MLBS.b	0	25/09/00	0	0	0	37.35	-80.516667	2000	733	51	1136	0.37	0.5	1041.458017	8.800000191	0	1
342	Virginia- MLBS.b	NA	NA	NA	NA	NA	NA	NA	NA	733	51	1136	0.37	0.5	1041.458017	8.800000191	1	1
343	Virginia- MLBS.b	0	25/09/00	0	0	0	37.35	-80.516667	2000	733	51	1136	0.37	0.5	1041.458017	8.800000191	0	1
345	Virginia- MLBS.b	0	25/09/00	0	0	0	37.35	-80.516667	2000	733	51	1136	0.37	0.5	1041.458017	8.800000191	1	0
346	Virginia- MLBS.b	1	25/09/00	0	1	0	37.35	-80.516667	2000	733	51	1136	0.37	0.5	1041.458017	8.800000191	1	1
348	Virginia- MLBS.b	0	15/10/00	0	0	0	37.35	-80.516667	2000	733	51	1136	0.37	0.5	1041.458017	8.800000191	1	0
349	Virginia- MLBS.b	0	25/09/00	0	0	0	37.35	-80.516667	2000	733	51	1136	0.37	0.5	1041.458017	8.800000191	1	0
350	Virginia- MLBS.b	0	25/09/00	0	0	0	37.35	-80.516667	2000	733	51	1136	0.37	0.5	1041.458017	8.800000191	0	0
351	Virginia- MLBS.b	0	25/9/00	0	0	0	37.35	-80.516667	2000	733	51	1136	0.37	0.5	1041.458017	8.800000191	1	0
352	Virginia- MLBS.b	1	25/09/00	0	1	0	37.35	-80.516667	2000	733	51	1136	0.37	0.5	1041.458017	8.800000191	1	1
355	Virginia- MLBS.b	0	25/09/00	0	0	0	37.35	-80.516667	2000	733	51	1136	0.37	0.5	1041.458017	8.800000191	0	0
357	Virginia- MLBS.b	0	15/10/00	0	0	0	37.35	-80.516667	2000	733	51	1136	0.37	0.5	1041.458017	8.800000191	0	1
358	Virginia- MLBS.b	0	25/09/00	0	0	0	37.35	-80.516667	2000	733	51	1136	0.37	0.5	1041.458017	8.800000191	0	0
359	Virginia- MLBS.b	1	25/09/00	0	1	0	37.35	-80.516667	2000	733	51	1136	0.37	0.5	1041.458017	8.800000191	1	0
362	Virginia- MLBS.b	1	25/9/00	1	0	0	37.35	-80.516667	2000	733	51	1136	0.37	0.5	1041.458017	8.800000191	0	0
363	Virginia- MLBS.b	1	25/9/00	1	0	0	37.35	-80.516667	2000	733	51	1136	0.37	0.5	1041.458017	8.800000191	1	0
364	Virginia- MLBS.b	1	25/9/00	1	0	0	37.35	-80.516667	2000	733	51	1136	0.37	0.5	1041.458017	8.800000191	1	0
365	Virginia- MLBS.b	1	25/09/00	0	1	0	37.35	-80.516667	2000	733	51	1136	0.37	0.5	1041.458017	8.800000191	1	0
366	Virginia- MLBS.b	1	15/10/00	0	1	0	37.35	-80.516667	2000	733	51	1136	0.37	0.5	1041.458017	8.800000191	1	1
367	Virginia- MLBS.b	0	25/09/00	0	0	0	37.35	-80.516667	2000	733	51	1136	0.37	0.5	1041.458017	8.800000191	1	0
368	Virginia- MLBS.b	0	25/09/00	0	0	0	37.35	-80.516667	2000	733	51	1136	0.37	0.5	1041.458017	8.800000191	0	0
369	Virginia- MLBS.b	1	25/09/00	1	0	0	37.35	-80.516667	2000	733	51	1136	0.37	0.5	1041.458017	8.800000191	1	0
370	Virginia- MLBS.b	0	25/9/00	0	0	0	37.35	-80.516667	2000	733	51	1136	0.37	0.5	1041.458017	8.800000191	1	0
372	Virginia- MLBS.b	0	15/10/00	0	0	0	37.35	-80.516667	2000	733	51	1136	0.37	0.5	1041.458017	8.800000191	0	1
373	Virginia- MLBS.b	0	15/10/00	0	0	0	37.35	-80.516667	2000	733	51	1136	0.37	0.5	1041.458017	8.800000191	NA	NA
375	Virginia- MLBS.b	0	15/10/00	0	0	0	37.35	-80.516667	2000	733	51	1136	0.37	0.5	1041.458017	8.800000191	0	0
376	Virginia- MLBS.b	0	15/10/00	0	0	0	37.35	-80.516667	2000	733	51	1136	0.37	0.5	1041.458017	8.800000191	NA	NA
378	Virginia- MLBS.b	0	15/10/00	0	0	0	37.35	-80.516667	2000	733	51	1136	0.37	0.5	1041.458017	8.800000191	0	0
380	Virginia- MLBS.b	0	15/10/00	0	0	0	37.35	-80.516667	2000	733	51	1136	0.37	0.5	1041.458017	8.800000191	0	0
381	Virginia- MLBS.b	1	15/10/00	0	1	0	37.35	-80.516667	2000	733	51	1136	0.37	0.5	1041.458017	8.800000191	1	0
382	Virginia- MLBS.b	1	15/10/00	1	0	0	37.35	-80.516667	2000	733	51	1136	0.37	0.5	1041.458017	8.800000191	0	0
385	Virginia- MLBS.b	1	15/10/00	1	0	0	37.35	-80.516667	2000	733	51	1136	0.37	0.5	1041.458017	8.800000191	0	0
388	Virginia- MLBS.b	0	15/10/00	0	0	0	37.35	-80.516667	2000	733	51	1136	0.37	0.5	1041.458017	8.800000191	0	1
389	Virginia- MLBS.b	1	15/10/00	1	0	0	37.35	-80.516667	2000	733	51	1136	0.37	0.5	1041.458017	8.800000191	0	0
390	Virginia- MLBS.b	0	15/10/00	0	0	0	37.35	-80.516667	2000	733	51	1136	0.37	0.5	1041.458017	8.800000191	0	0
391	Virginia- MLBS.b	0	15/10/00	0	0	0	37.35	-80.516667	2000	733	51	1136	0.37	0.5	1041.458017	8.800000191	0	0
393	Virginia- MLBS.b	1	15/10/00	0	0	1	37.35	-80.516667	2000	733	51	1136	0.37	0.5	1041.458017	8.800000191	1	0
394	Virginia- MLBS.b	1	15/10/00	1	0	0	37.35	-80.516667	2000	733	51	1136	0.37	0.5	1041.458017	8.800000191	1	0
395	Virginia- MLBS.b	1	15/10/00	0	1	1	37.35	-80.516667	2000	733	51	1136	0.37	0.5	1041.458017	8.800000191	1	0
398	Virginia- MLBS.b	0	25/09/00	0	0	0	37.35	-80.516667	2000	733	51	1136	0.37	0.5	1041.458017	8.800000191	0	0
399	Virginia- MLBS.b	1	25/09/00	1	0	0	37.35	-80.516667	2000	733	51	1136	0.37	0.5	1041.458017	8.800000191	1	0
401	Virginia- MLBS.b	0	25/09/00	0	0	0	37.35	-80.516667	2000	733	51	1136	0.37	0.5	1041.458017	8.800000191	0	0
402	Virginia- MLBS.b	1	25/09/00	1	0	0	37.35	-80.516667	2000	733	51	1136	0.37	0.5	1041.458017	8.800000191	1	0
404	Virginia- MLBS.b	NA	NA	NA	NA	NA	NA	NA	NA	733	51	1136	0.37	0.5	1041.458017	8.800000191	0	1
405	Virginia- MLBS.b	1	15/10/00	1	0	0	37.35	-80.516667	2000	733	51	1136	0.37	0.5	1041.458017	8.800000191	0	0
406	Virginia- MLBS.b	0	15/10/00	0	0	0	37.35	-80.516667	2000	733	51	1136	0.37	0.5	1041.458017	8.800000191	0	1
407	Virginia- MLBS.b	0	25/9/00	0	0	0	37.35	-80.516667	2000	733	51	1136	0.37	0.5	1041.458017	8.800000191	1	1
408	Virginia- MLBS.b	0	15/10/00	0	0	0	37.35	-80.516667	2000	733	51	1136	0.37	0.5	1041.458017	8.800000191	NA	NA
409	Virginia- MLBS.b	1	15/10/00	1	0	0	37.35	-80.516667	2000	733	51	1136	0.37	0.5	1041.458017	8.800000191	1	0
410	Virginia- MLBS.b	1	15/10/00	0	1	0	37.35	-80.516667	2000	733	51	1136	0.37	0.5	1041.458017	8.800000191	1	0
411	Virginia- MLBS.b	0	15/10/00	0	0	0	37.35	-80.516667	2000	733	51	1136	0.37	0.5	1041.458017	8.800000191	0	0
413	Virginia- MLBS.b	1	15/10/00	0	0	1	37.35	-80.516667	2000	733	51	1136	0.37	0.5	1041.458017	8.800000191	1	0
414	Virginia- MLBS.b	0	15/10/00	0	0	0	37.35	-80.516667	2000	733	51	1136	0.37	0.5	1041.458017	8.800000191	0	0
415	Virginia- MLBS.b	1	15/10/00	1	0	0	37.35	-80.516667	2000	733	51	1136	0.37	0.5	1041.458017	8.800000191	0	1
417	Virginia- MLBS.b	1	15/10/00	1	0	0	37.35	-80.516667	2000	733	51	1136	0.37	0.5	1041.458017	8.800000191	1	0
418	Virginia- MLBS.b	1	15/10/00	0	0	1	37.35	-80.516667	2000	733	51	1136	0.37	0.5	1041.458017	8.800000191	1	1
419	Virginia- MLBS.b	0	15/10/00	0	0	0	37.35	-80.516667	2000	733	51	1136	0.37	0.5	1041.458017	8.800000191	0	1
420	Virginia- MLBS.b	1	15/10/00	1	0	0	37.35	-80.516667	2000	733	51	1136	0.37	0.5	1041.458017	8.800000191	1	0
421	Virginia- MLBS.b	0	15/10/00	0	0	0	37.35	-80.516667	2000	733	51	1136	0.37	0.5	1041.458017	8.800000191	1	0
423	Virginia- MLBS.b	0	15/10/00	0	0	0	37.35	-80.516667	2000	733	51	1136	0.37	0.5	1041.458017	8.800000191	0	0
427	Virginia- MLBS.b	1	15/10/00	0	1	0	37.35	-80.516667	2000	733	51	1136	0.37	0.5	1041.458017	8.800000191	0	0
428	Virginia- MLBS.b	1	15/10/00	1	0	0	37.35	-80.516667	2000	733	51	1136	0.37	0.5	1041.458017	8.800000191	1	0
430	Virginia- MLBS.b	1	15/10/00	1	0	0	37.35	-80.516667	2000	733	51	1136	0.37	0.5	1041.458017	8.800000191	0	0
431	Virginia- MLBS.b	NA	NA	NA	NA	NA	NA	NA	NA	733	51	1136	0.37	0.5	1041.458017	8.800000191	0	1
432	Virginia- MLBS.b	1	15/10/00	1	0	0	37.35	-80.516667	2000	733	51	1136	0.37	0.5	1041.458017	8.800000191	1	0
433	Virginia- MLBS.b	1	15/10/00	0	0	1	37.35	-80.516667	2000	733	51	1136	0.37	0.5	1041.458017	8.800000191	1	0
434	Virginia- MLBS.b	0	15/10/00	0	0	0	37.35	-80.516667	2000	733	51	1136	0.37	0.5	1041.458017	8.800000191	0	0
435	Virginia- MLBS.b	0	15/10/00	0	0	0	37.35	-80.516667	2000	733	51	1136	0.37	0.5	1041.458017	8.800000191	0	0
436	Virginia- MLBS.b	1	15/10/00	1	0	0	37.35	-80.516667	2000	733	51	1136	0.37	0.5	1041.458017	8.800000191	1	0
438	Virginia- MLBS.b	0	15/10/00	0	0	0	37.35	-80.516667	2000	733	51	1136	0.37	0.5	1041.458017	8.800000191	1	1
439	Virginia- MLBS.b	1	15/10/00	1	0	0	37.35	-80.516667	2000	733	51	1136	0.37	0.5	1041.458017	8.800000191	1	0
441	Virginia- MLBS.b	1	15/10/00	0	0	1	37.35	-80.516667	2000	733	51	1136	0.37	0.5	1041.458017	8.800000191	1	1
442	Virginia- MLBS.b	0	25/09/00	0	0	0	37.35	-80.516667	2000	733	51	1136	0.37	0.5	1041.458017	8.800000191	0	0
446	Virginia- MLBS.b	0	15/10/00	0	0	0	37.35	-80.516667	2000	733	51	1136	0.37	0.5	1041.458017	8.800000191	0	0
448	Virginia- MLBS.b	0	15/10/00	0	0	0	37.35	-80.516667	2000	733	51	1136	0.37	0.5	1041.458017	8.800000191	1	0
449	Virginia- MLBS.b	1	15/10/00	0	0	0	37.35	-80.516667	2000	733	51	1136	0.37	0.5	1041.458017	8.800000191	0	0
450	Massachusetts- Mt. Greylock	1	16/08/01	0	1	0	42.636667	-73.172778	2001	1598	40	3130	0.38	0.4	1078.267345	4.900000095	0	0
451	North Carolina- Linville Falls	1	3/7/01	1	0	0	35.953283	-81.941933	2001	374	48	763	0.39	0.58	1292.371309	9.399999619	0	0
452	Texas- Houston Arboretum	1	5/6/01	1	0	0	29.766667	-95.45	2001	475	54	618	0.3	0.45	1134.442593	20.10000038	0	1
453	North Carolina- Linville Falls	1	3/7/01	1	0	0	35.953283	-81.941933	2001	374	48	763	0.39	0.58	1292.371309	9.399999619	0	0
454	North Carolina- Little Butts Gap	0	12/4/06	0	0	0	35.771944	-82.342222	2001	1057	45	1275	0.39	0.58	1292.873291	6.199999809	0	0
456	Massachusetts- Mt. Greylock	1	16/08/01	1	0	0	42.636667	-73.172778	2001	1598	40	3130	0.38	0.4	1078.267345	4.900000095	0	0
457	Massachusetts- Mt. Greylock	0	16/08/01	0	0	0	42.636667	-73.172778	2001	1598	40	3130	0.38	0.4	1078.267345	4.900000095	0	0
458	North Carolina- Linville Falls	0	3/7/01	0	0	0	35.953283	-81.941933	2001	374	48	763	0.39	0.58	1292.371309	9.399999619	0	0
459	North Carolina- Little Butts Gap	1	12/4/06	0	0	1	35.771944	-82.342222	2001	1057	45	1275	0.39	0.58	1292.873291	6.199999809	0	0
460	North Carolina- Little Butts Gap	0	12/4/06	0	0	0	35.771944	-82.342222	2001	1057	45	1275	0.39	0.58	1292.873291	6.199999809	0	1
461	North Carolina- Little Butts Gap	1	12/4/06	0	0	1	35.771944	-82.342222	2001	1057	45	1275	0.39	0.58	1292.873291	6.199999809	0	1
463	Massachusetts- Mt. Greylock	1	16/08/01	1	0	0	42.636667	-73.172778	2001	1598	40	3130	0.38	0.4	1078.267345	4.900000095	0	0
464	North Carolina- Little Butts Gap	1	12/4/06	0	0	1	35.771944	-82.342222	2001	1057	45	1275	0.39	0.58	1292.873291	6.199999809	0	0
465	Massachusetts- Mt. Greylock	0	16/08/01	0	0	0	42.636667	-73.172778	2001	1598	40	3130	0.38	0.4	1078.267345	4.900000095	0	1
466	North Carolina- Linville Falls	1	3/7/01	1	0	0	35.953283	-81.941933	2001	374	48	763	0.39	0.58	1292.371309	9.399999619	0	0
467	Massachusetts- Mt. Greylock	0	16/08/01	0	0	0	42.636667	-73.172778	2001	1598	40	3130	0.38	0.4	1078.267345	4.900000095	0	0
468	North Carolina- Linville Falls	1	3/7/01	1	0	0	35.953283	-81.941933	2001	374	48	763	0.39	0.58	1292.371309	9.399999619	0	0
469	North Carolina- Little Butts Gap	0	12/4/06	0	0	0	35.771944	-82.342222	2001	1057	45	1275	0.39	0.58	1292.873291	6.199999809	0	0
470	North Carolina- Linville Falls	1	3/7/01	1	0	0	35.953283	-81.941933	2001	374	48	763	0.39	0.58	1292.371309	9.399999619	0	0
471	Texas- Houston Arboretum	1	5/6/01	1	0	0	29.766667	-95.45	2001	475	54	618	0.3	0.45	1134.442593	20.10000038	0	1
472	North Carolina- Linville Falls	0	3/7/01	0	0	0	35.953283	-81.941933	2001	374	48	763	0.39	0.58	1292.371309	9.399999619	0	0
473	North Carolina- Little Butts Gap	0	12/4/06	0	0	0	35.771944	-82.342222	2001	1057	45	1275	0.39	0.58	1292.873291	6.199999809	1	0
474	North Carolina- Little Butts Gap	0	12/4/06	0	0	0	35.771944	-82.342222	2001	1057	45	1275	0.39	0.58	1292.873291	6.199999809	0	0
475	Virginia- MLBS.b	1	15/10/00	1	0	0	37.35	-80.516667	2000	733	51	1136	0.37	0.5	1041.458017	8.800000191	1	0
476	Virginia- MLBS.b	1	15/10/00	1	0	0	37.35	-80.516667	2000	733	51	1136	0.37	0.5	1041.458017	8.800000191	1	0
477	Virginia- MLBS.b	0	15/10/00	0	0	0	37.35	-80.516667	2000	733	51	1136	0.37	0.5	1041.458017	8.800000191	0	1
478	Tennessee- Indian Gap	0	1/7/01	0	0	0	35.6101	-83.447017	2001	1219	39	1129	0.42	0.59	1260.031705	4.900000095	0	0
479	Virginia- MLBS.b	1	15/10/00	1	1	0	37.35	-80.516667	2000	733	51	1136	0.37	0.5	1041.458017	8.800000191	1	0
480	Tennessee- Sugarlands	1	1/7/01	0	0	1	35.685435	-83.535022	2001	395	53	601	0.41	0.58	1276.899032	12.60000038	0	0
481	Tennessee- Sugarlands	1	1/7/01	0	0	1	35.685435	-83.535022	2001	395	53	601	0.41	0.58	1276.899032	12.60000038	0	0
482	Virginia- MLBS.b	0	15/10/00	0	0	0	37.35	-80.516667	2000	733	51	1136	0.37	0.5	1041.458017	8.800000191	0	0
483	Virginia- MLBS.b	1	15/10/00	1	0	0	37.35	-80.516667	2000	733	51	1136	0.37	0.5	1041.458017	8.800000191	0	0
484	Tennessee- Rhodo Thicket	0	1/7/01	0	0	0	35.618883	-83.4301	2001	970	41	1239	0.42	0.59	1260.031705	5.900000095	0	1
485	Tennessee- Indian Gap	0	1/7/01	0	0	0	35.6101	-83.447017	2001	1219	39	1129	0.42	0.59	1260.031705	4.900000095	0	0
486	Tennessee- Sugarlands	0	1/7/01	0	0	0	35.685435	-83.535022	2001	395	53	601	0.41	0.58	1276.899032	12.60000038	0	0
487	Tennessee- Rhodo Thicket	0	1/7/01	0	0	0	35.618883	-83.4301	2001	970	41	1239	0.42	0.59	1260.031705	5.900000095	0	0
488	Tennessee- Rhodo Thicket	0	1/7/01	0	0	0	35.618883	-83.4301	2001	970	41	1239	0.42	0.59	1260.031705	5.900000095	0	1
489	Tennessee- Sugarlands	0	1/7/01	0	0	0	35.685435	-83.535022	2001	395	53	601	0.41	0.58	1276.899032	12.60000038	0	0
490	Virginia- MLBS.b	0	15/10/00	0	0	0	37.35	-80.516667	2000	733	51	1136	0.37	0.5	1041.458017	8.800000191	0	1
491	Tennessee- Sugarlands	1	1/7/01	0	0	0	35.685435	-83.535022	2001	395	53	601	0.41	0.58	1276.899032	12.60000038	1	0
492	Tennessee- Rhodo Thicket	1	1/7/01	1	0	0	35.618883	-83.4301	2001	970	41	1239	0.42	0.59	1260.031705	5.900000095	1	1
493	Tennessee- Indian Gap	1	1/7/01	0	0	1	35.6101	-83.447017	2001	1219	39	1129	0.42	0.59	1260.031705	4.900000095	0	0
494	Tennessee- Rhodo Thicket	1	1/7/01	1	0	0	35.618883	-83.4301	2001	970	41	1239	0.42	0.59	1260.031705	5.900000095	0	0
495	Indiana- Bloomington (Lobelia)	0	11/7/05	0	0	0	39.22045	-86.342233	2004	550	53	486	0.28	0.47	1046.419251	11.69999981	0	0
496	Indiana- Bloomington (Lobelia)	1	11/7/05	0	1	0	39.22045	-86.342233	2004	550	53	486	0.28	0.47	1046.419251	11.69999981	0	0
497	Indiana- Patoka Lake	1	18/7/05	1	1	0	38.416096	-86.713701	2005	505	54	600	0.29	0.44	1143.8324	12.80000019	0	0
500	Kentucky- Land Btwn the Lakes	1	27/08/04	1	1	0	36.9976	-88.218867	2004	475	56	760	0.35	0.42	1237.130789	14.19999981	0	0
501	Indiana- Patoka Lake	1	18/7/05	1	1	0	38.416096	-86.713701	2005	505	54	600	0.29	0.44	1143.8324	12.80000019	0	0
502	Kentucky- Land Btwn the Lakes	1	27/08/04	1	1	0	36.9976	-88.218867	2004	475	56	760	0.35	0.42	1237.130789	14.19999981	0	1
503	Indiana- Patoka Lake	1	18/7/05	1	1	0	38.416096	-86.713701	2005	505	54	600	0.29	0.44	1143.8324	12.80000019	0	0
505	Kentucky- Land Btwn the Lakes	1	27/08/04	1	0	0	36.9976	-88.218867	2004	475	56	760	0.35	0.42	1237.130789	14.19999981	0	0
507	Kentucky- Land Btwn the Lakes	0	27/08/04	0	0	0	36.9976	-88.218867	2004	475	56	760	0.35	0.42	1237.130789	14.19999981	0	1
509	Indiana- Patoka Lake	0	18/7/05	0	0	0	38.416096	-86.713701	2005	505	54	600	0.29	0.44	1143.8324	12.80000019	0	0
510	Indiana- Bloomington (Lobelia)	0	11/7/05	0	0	0	39.22045	-86.342233	2004	550	53	486	0.28	0.47	1046.419251	11.69999981	0	0
511	Kentucky- Land Btwn the Lakes	1	27/08/04	1	1	0	36.9976	-88.218867	2004	475	56	760	0.35	0.42	1237.130789	14.19999981	0	0
512	Indiana- Bloomington (Lobelia)	1	11/7/05	0	1	0	39.22045	-86.342233	2004	550	53	486	0.28	0.47	1046.419251	11.69999981	0	1
513	Indiana- Patoka Lake	0	18/7/05	0	0	0	38.416096	-86.713701	2005	505	54	600	0.29	0.44	1143.8324	12.80000019	0	1
514	Indiana- Patoka Lake	0	18/7/05	0	0	0	38.416096	-86.713701	2005	505	54	600	0.29	0.44	1143.8324	12.80000019	0	1
515	Texas- Linden	0	27/6/05	0	0	0	33.061833	-94.273567	2005	237	53	318	0.25	0.44	1212.524784	18.20000076	0	1
516	Texas- Linden	0	27/6/05	0	0	0	33.061833	-94.273567	2005	237	53	318	0.25	0.44	1212.524784	18.20000076	0	0
517	Indiana- Bloomington (Lobelia)	0	11/7/05	0	0	0	39.22045	-86.342233	2004	550	53	486	0.28	0.47	1046.419251	11.69999981	0	0
518	Indiana- Patoka Lake	1	18/7/05	0	1	0	38.416096	-86.713701	2005	505	54	600	0.29	0.44	1143.8324	12.80000019	0	0
519	Indiana- Patoka Lake	1	18/7/05	0	1	0	38.416096	-86.713701	2005	505	54	600	0.29	0.44	1143.8324	12.80000019	0	0
521	Indiana- Patoka Lake	0	18/7/05	0	0	0	38.416096	-86.713701	2005	505	54	600	0.29	0.44	1143.8324	12.80000019	0	1
522	Indiana- Bloomington (Lobelia)	0	11/7/05	0	0	0	39.22045	-86.342233	2004	550	53	486	0.28	0.47	1046.419251	11.69999981	0	0
523	Indiana- Bloomington (Lobelia)	0	11/7/05	0	0	0	39.22045	-86.342233	2004	550	53	486	0.28	0.47	1046.419251	11.69999981	0	0
524	Indiana- Bloomington (Lobelia)	1	11/7/05	0	1	0	39.22045	-86.342233	2004	550	53	486	0.28	0.47	1046.419251	11.69999981	0	1
527	Indiana- Bloomington (Lobelia)	0	11/7/05	0	0	0	39.22045	-86.342233	2004	550	53	486	0.28	0.47	1046.419251	11.69999981	0	0
528	Indiana- Bloomington (Lobelia)	0	11/7/05	0	0	0	39.22045	-86.342233	2004	550	53	486	0.28	0.47	1046.419251	11.69999981	0	0
529	Indiana- Bloomington (Lobelia)	1	11/7/05	0	1	0	39.22045	-86.342233	2004	550	53	486	0.28	0.47	1046.419251	11.69999981	0	0
530	Indiana- Bloomington (Lobelia)	1	11/7/05	0	1	0	39.22045	-86.342233	2004	550	53	486	0.28	0.47	1046.419251	11.69999981	0	0
531	Indiana- Bloomington (Lobelia)	0	11/7/05	0	0	0	39.22045	-86.342233	2004	550	53	486	0.28	0.47	1046.419251	11.69999981	0	1
532	Indiana- Bloomington (Lobelia)	1	11/7/05	0	1	0	39.22045	-86.342233	2004	550	53	486	0.28	0.47	1046.419251	11.69999981	0	0
533	Indiana- Bloomington (Lobelia)	0	11/7/05	0	0	0	39.22045	-86.342233	2004	550	53	486	0.28	0.47	1046.419251	11.69999981	0	0
535	Virginia- MLBS.b	1	25/09/00	1	0	0	37.35	-80.516667	2000	733	51	1136	0.37	0.5	1041.458017	8.800000191	0	0
536	Virginia- MLBS.b	1	25/09/00	0	1	0	37.35	-80.516667	2000	733	51	1136	0.37	0.5	1041.458017	8.800000191	1	1
537	Virginia- MLBS.b	0	15/10/00	0	0	0	37.35	-80.516667	2000	733	51	1136	0.37	0.5	1041.458017	8.800000191	0	0
538	Virginia- MLBS.b	1	25/09/00	0	1	0	37.35	-80.516667	2000	733	51	1136	0.37	0.5	1041.458017	8.800000191	0	1
539	Virginia- MLBS.b	1	25/09/00	0	1	0	37.35	-80.516667	2000	733	51	1136	0.37	0.5	1041.458017	8.800000191	0	1
541	Virginia- MLBS.b	1	25/09/00	1	0	0	37.35	-80.516667	2000	733	51	1136	0.37	0.5	1041.458017	8.800000191	0	1
542	Virginia- MLBS.b	1	25/09/00	1	0	0	37.35	-80.516667	2000	733	51	1136	0.37	0.5	1041.458017	8.800000191	1	0
543	Virginia- MLBS.b	1	15/10/00	0	1	0	37.35	-80.516667	2000	733	51	1136	0.37	0.5	1041.458017	8.800000191	0	1
544	Texas- Armand Bayou	0	12/7/04	0	0	0	29.583333	-95.066667	2004	618	58	785	0.3	0.42	1141.275019	20.29999924	0	0
545	Texas- Armand Bayou	0	12/7/04	0	0	0	29.583333	-95.066667	2004	618	58	785	0.3	0.42	1141.275019	20.29999924	0	0
546	Virginia- MLBS.a - Bald Knob	NA	NA	NA	NA	NA	NA	NA	NA	916	45	1551	0.37	0.45	1049.119316	7.400000095	0	0
551	Arkansas- Forest City	0	26/08/04	0	0	0	34.835767	-91.467667	2004	317	56	300	0.34	0.46	1253.066366	16.39999962	0	0
552	Kentucky- Land Btwn the Lakes	0	27/08/04	0	0	0	36.9976	-88.218867	2004	475	56	760	0.35	0.42	1237.130789	14.19999981	0	1
554	Indiana- Patoka Lake	1	18/7/05	1	1	0	38.416096	-86.713701	2005	505	54	600	0.29	0.44	1143.8324	12.80000019	0	0
555	Kentucky- Land Btwn the Lakes	1	27/08/04	1	1	0	36.9976	-88.218867	2004	475	56	760	0.35	0.42	1237.130789	14.19999981	0	0
556	Indiana- Patoka Lake	0	18/7/05	0	0	0	38.416096	-86.713701	2005	505	54	600	0.29	0.44	1143.8324	12.80000019	0	0
557	Arkansas- Forest City	1	26/08/04	0	1	0	34.835767	-91.467667	2004	317	56	300	0.34	0.46	1253.066366	16.39999962	0	0
558	Arkansas- Forest City	0	26/08/04	0	0	0	34.835767	-91.467667	2004	317	56	300	0.34	0.46	1253.066366	16.39999962	0	0
559	Indiana- Patoka Lake	1	18/7/05	0	1	0	38.416096	-86.713701	2005	505	54	600	0.29	0.44	1143.8324	12.80000019	1	0
561	Arkansas- Forest City	0	26/08/04	0	0	0	34.835767	-91.467667	2004	317	56	300	0.34	0.46	1253.066366	16.39999962	0	1
562	Kentucky- Land Btwn the Lakes	1	27/08/04	0	1	0	36.9976	-88.218867	2004	475	56	760	0.35	0.42	1237.130789	14.19999981	0	0
563	Arkansas- Forest City	0	26/08/04	0	0	0	34.835767	-91.467667	2004	317	56	300	0.34	0.46	1253.066366	16.39999962	0	0
564	Arkansas- Forest City	0	26/08/04	0	0	0	34.835767	-91.467667	2004	317	56	300	0.34	0.46	1253.066366	16.39999962	0	0
565	Indiana- Patoka Lake	1	18/7/05	0	1	0	38.416096	-86.713701	2005	505	54	600	0.29	0.44	1143.8324	12.80000019	0	0
568	Texas- Linden	0	27/6/05	0	0	0	33.061833	-94.273567	2005	237	53	318	0.25	0.44	1212.524784	18.20000076	0	0
570	Texas- Carthage	0	26/08/04	0	0	0	32.188983	-94.29755	2004	266	53	427	0.31	0.48	1197.93175	18.79999924	0	0
571	Illinois- Effingham	0	14/06/05	0	0	0	39.091111	-88.580556	2005	488	59	407	0.32	0.46	969.712397	12.80000019	0	0
572	Texas- Carthage	0	26/08/04	0	0	0	32.188983	-94.29755	2004	266	53	427	0.31	0.48	1197.93175	18.79999924	0	0
573	Illinois- Effingham	0	14/06/05	0	0	0	39.091111	-88.580556	2005	488	59	407	0.32	0.46	969.712397	12.80000019	0	0
574	Missouri- St. Louis	0	14/06/05	0	0	0	38.768889	-90.185278	2005	417	63	432	0.31	0.42	941.5400162	13.10000038	0	0
575	Texas- Carthage	0	26/08/04	0	0	0	32.188983	-94.29755	2004	266	53	427	0.31	0.48	1197.93175	18.79999924	0	0
576	Missouri- St. Louis	0	14/06/05	0	0	0	38.768889	-90.185278	2005	417	63	432	0.31	0.42	941.5400162	13.10000038	0	0
577	Missouri- St. Louis	0	14/06/05	0	0	0	38.768889	-90.185278	2005	417	63	432	0.31	0.42	941.5400162	13.10000038	0	0
578	Missouri- St. Louis	0	14/06/05	0	0	0	38.768889	-90.185278	2005	417	63	432	0.31	0.42	941.5400162	13.10000038	0	0
579	Texas- Carthage	0	26/08/04	0	0	0	32.188983	-94.29755	2004	266	53	427	0.31	0.48	1197.93175	18.79999924	0	0
580	Missouri- St. Louis	0	14/06/05	0	0	0	38.768889	-90.185278	2005	417	63	432	0.31	0.42	941.5400162	13.10000038	0	0
581	Missouri- St. Louis	0	14/06/05	0	0	0	38.768889	-90.185278	2005	417	63	432	0.31	0.42	941.5400162	13.10000038	0	0
582	Illinois- Effingham	0	14/06/05	0	0	0	39.091111	-88.580556	2005	488	59	407	0.32	0.46	969.712397	12.80000019	0	0
583	Missouri- St. Louis	0	14/06/05	0	0	0	38.768889	-90.185278	2005	417	63	432	0.31	0.42	941.5400162	13.10000038	0	0
584	Illinois- Effingham	0	14/06/05	0	0	0	39.091111	-88.580556	2005	488	59	407	0.32	0.46	969.712397	12.80000019	0	0
585	Texas- Carthage	0	26/08/04	0	0	0	32.188983	-94.29755	2004	266	53	427	0.31	0.48	1197.93175	18.79999924	0	0
586	Texas- Carthage	0	26/08/04	0	0	0	32.188983	-94.29755	2004	266	53	427	0.31	0.48	1197.93175	18.79999924	0	0
587	Texas- Carthage	0	26/08/04	0	0	0	32.188983	-94.29755	2004	266	53	427	0.31	0.48	1197.93175	18.79999924	0	0
588	Texas- Carthage	0	26/08/04	0	0	0	32.188983	-94.29755	2004	266	53	427	0.31	0.48	1197.93175	18.79999924	0	0
589	Missouri- St. Louis	0	14/06/05	0	0	0	38.768889	-90.185278	2005	417	63	432	0.31	0.42	941.5400162	13.10000038	0	0
590	Texas- Carthage	0	26/08/04	0	0	0	32.188983	-94.29755	2004	266	53	427	0.31	0.48	1197.93175	18.79999924	0	0
591	Illinois- Effingham	0	14/06/05	0	0	0	39.091111	-88.580556	2005	488	59	407	0.32	0.46	969.712397	12.80000019	0	0
592	Missouri- St. Louis	0	14/06/05	0	0	0	38.768889	-90.185278	2005	417	63	432	0.31	0.42	941.5400162	13.10000038	0	0
593	Missouri- St. Louis	0	14/06/05	0	0	0	38.768889	-90.185278	2005	417	63	432	0.31	0.42	941.5400162	13.10000038	0	0
596	Texas- Webster	0	19/5/04	0	0	0	29.533333	-95.15	2004	628	59	620	0.3	0.42	1141.275019	20.39999962	0	0
597	Texas- Webster	0	19/5/04	0	0	0	29.533333	-95.15	2004	628	59	620	0.3	0.42	1141.275019	20.39999962	0	0
598	Texas- Webster	0	19/5/04	0	0	0	29.533333	-95.15	2004	628	59	620	0.3	0.42	1141.275019	20.39999962	0	0
599	Texas- Armand Bayou	0	12/7/04	0	0	0	29.583333	-95.066667	2004	618	58	785	0.3	0.42	1141.275019	20.29999924	0	0
600	Texas- Armand Bayou	0	12/7/04	0	0	0	29.583333	-95.066667	2004	618	58	785	0.3	0.42	1141.275019	20.29999924	0	0
601	Texas- Armand Bayou	0	12/7/04	0	0	0	29.583333	-95.066667	2004	618	58	785	0.3	0.42	1141.275019	20.29999924	1	0
602	Texas- Armand Bayou	0	12/7/04	0	0	0	29.583333	-95.066667	2004	618	58	785	0.3	0.42	1141.275019	20.29999924	0	0
604	North Carolina- Linville Falls	1	3/7/01	1	0	0	35.953283	-81.941933	2001	374	48	763	0.39	0.58	1292.371309	9.399999619	0	0
605	North Carolina- Linville Falls	0	3/7/01	0	0	0	35.953283	-81.941933	2001	374	48	763	0.39	0.58	1292.371309	9.399999619	0	0
606	North Carolina- Linville Falls	1	3/7/01	1	0	0	35.953283	-81.941933	2001	374	48	763	0.39	0.58	1292.371309	9.399999619	0	0
607	North Carolina- Linville Falls	0	3/7/01	0	0	0	35.953283	-81.941933	2001	374	48	763	0.39	0.58	1292.371309	9.399999619	0	0
608	North Carolina- Linville Falls	1	3/7/01	1	0	0	35.953283	-81.941933	2001	374	48	763	0.39	0.58	1292.371309	9.399999619	0	0
609	Virginia- MLBS.b	0	15/10/00	0	0	0	37.35	-80.516667	2000	733	51	1136	0.37	0.5	1041.458017	8.800000191	0	0
611	Virginia- MLBS.b	0	15/10/00	0	0	0	37.35	-80.516667	2000	733	51	1136	0.37	0.5	1041.458017	8.800000191	1	0
612	Virginia- MLBS.b	0	15/10/00	0	0	0	37.35	-80.516667	2000	733	51	1136	0.37	0.5	1041.458017	8.800000191	0	0
614	Virginia- MLBS.b	0	25/9/00	0	0	0	37.35	-80.516667	2000	733	51	1136	0.37	0.5	1041.458017	8.800000191	0	0
616	Virginia- MLBS.b	0	15/10/00	0	0	0	37.35	-80.516667	2000	733	51	1136	0.37	0.5	1041.458017	8.800000191	0	0
617	Virginia- MLBS.b	0	25/9/00	0	0	0	37.35	-80.516667	2000	733	51	1136	0.37	0.5	1041.458017	8.800000191	0	0
618	Virginia- MLBS.b	0	15/10/00	0	0	0	37.35	-80.516667	2000	733	51	1136	0.37	0.5	1041.458017	8.800000191	0	0
625	Georgia- Cooper Creek	0	16/10/00	0	0	0	34.765806	-84.067778	2000	461	50	778	0.36	0.47	1547.926026	11.60000038	0	1
630	Georgia- Cooper Creek	0	16/10/00	0	0	0	34.765806	-84.067778	2000	461	50	778	0.36	0.47	1547.926026	11.60000038	0	1
635	Georgia- Cooper Creek	0	16/10/00	0	0	0	34.765806	-84.067778	2000	461	50	778	0.36	0.47	1547.926026	11.60000038	0	1
642	Massachusetts-Boston	0	5/10/00	0	0	0	42.289784	-71.313395	2000	1551	46	2029	0.36	0.46	1124.104018	10.10000038	0	1
646	Georgia- Cooper Creek	0	16/10/00	0	0	0	34.765806	-84.067778	2000	461	50	778	0.36	0.47	1547.926026	11.60000038	0	1
648	Massachusetts-Boston	0	5/10/00	0	0	0	42.289784	-71.313395	2000	1551	46	2029	0.36	0.46	1124.104018	10.10000038	0	1
649	Massachusetts-Boston	0	5/10/00	0	0	0	42.289784	-71.313395	2000	1551	46	2029	0.36	0.46	1124.104018	10.10000038	0	0
651	Georgia- Cooper Creek	0	16/10/00	0	0	0	34.765806	-84.067778	2000	461	50	778	0.36	0.47	1547.926026	11.60000038	0	1
652	Georgia- Cooper Creek	0	16/10/00	0	0	0	34.765806	-84.067778	2000	461	50	778	0.36	0.47	1547.926026	11.60000038	0	0
653	Massachusetts-Boston	0	5/10/00	0	0	0	42.289784	-71.313395	2000	1551	46	2029	0.36	0.46	1124.104018	10.10000038	0	0
654	Massachusetts-Boston	0	5/10/00	0	0	0	42.289784	-71.313395	2000	1551	46	2029	0.36	0.46	1124.104018	10.10000038	0	1
655	Massachusetts-Boston	0	5/10/00	0	0	0	42.289784	-71.313395	2000	1551	46	2029	0.36	0.46	1124.104018	10.10000038	0	1
658	Georgia- Cooper Creek	0	16/10/00	0	0	0	34.765806	-84.067778	2000	461	50	778	0.36	0.47	1547.926026	11.60000038	0	1
659	Georgia- Cooper Creek	0	16/10/00	0	0	0	34.765806	-84.067778	2000	461	50	778	0.36	0.47	1547.926026	11.60000038	0	0
660	Massachusetts-Boston	0	5/10/00	0	0	0	42.289784	-71.313395	2000	1551	46	2029	0.36	0.46	1124.104018	10.10000038	0	1
661	Massachusetts-Boston	0	5/10/00	0	0	0	42.289784	-71.313395	2000	1551	46	2029	0.36	0.46	1124.104018	10.10000038	0	0
663	Massachusetts-Boston	0	5/10/00	0	0	0	42.289784	-71.313395	2000	1551	46	2029	0.36	0.46	1124.104018	10.10000038	0	0
667	Georgia- Cooper Creek	0	16/10/00	0	0	0	34.765806	-84.067778	2000	461	50	778	0.36	0.47	1547.926026	11.60000038	0	1
668	Georgia- Cooper Creek	0	16/10/00	0	0	0	34.765806	-84.067778	2000	461	50	778	0.36	0.47	1547.926026	11.60000038	0	0
669	Georgia- Cooper Creek	0	16/10/00	0	0	0	34.765806	-84.067778	2000	461	50	778	0.36	0.47	1547.926026	11.60000038	0	1
670	Georgia- Cooper Creek	0	16/10/00	0	0	0	34.765806	-84.067778	2000	461	50	778	0.36	0.47	1547.926026	11.60000038	0	1
672	Georgia- Cooper Creek	0	16/10/00	0	0	0	34.765806	-84.067778	2000	461	50	778	0.36	0.47	1547.926026	11.60000038	0	1
673	Georgia- Cooper Creek	0	16/10/00	0	0	0	34.765806	-84.067778	2000	461	50	778	0.36	0.47	1547.926026	11.60000038	0	0
677	Virginia- MLBS.b	0	7/1/00	0	0	0	37.35	-80.516667	2000	733	51	1136	0.37	0.5	1041.458017	8.800000191	0	0
679	Virginia- MLBS.b	0	7/1/00	0	0	0	37.35	-80.516667	2000	733	51	1136	0.37	0.5	1041.458017	8.800000191	0	0
682	Virginia- MLBS.b	1	7/1/00	1	0	0	37.35	-80.516667	2000	733	51	1136	0.37	0.5	1041.458017	8.800000191	0	0
683	Virginia- MLBS.b	0	7/1/00	0	0	0	37.35	-80.516667	2000	733	51	1136	0.37	0.5	1041.458017	8.800000191	0	0
684	Virginia- MLBS.b	0	7/1/00	0	0	0	37.35	-80.516667	2000	733	51	1136	0.37	0.5	1041.458017	8.800000191	0	1
688	Virginia- MLBS.b	1	7/1/00	1	0	0	37.35	-80.516667	2000	733	51	1136	0.37	0.5	1041.458017	8.800000191	0	0
690	Virginia- MLBS.b	0	7/1/00	0	0	0	37.35	-80.516667	2000	733	51	1136	0.37	0.5	1041.458017	8.800000191	0	0
691	Virginia- MLBS.b	0	7/1/00	0	0	0	37.35	-80.516667	2000	733	51	1136	0.37	0.5	1041.458017	8.800000191	0	0
692	Virginia- MLBS.b	0	7/1/00	0	0	0	37.35	-80.516667	2000	733	51	1136	0.37	0.5	1041.458017	8.800000191	0	0
700	Texas- Houston Arboretum	0	5/6/01	0	0	0	29.766667	-95.45	2001	475	54	618	0.3	0.45	1134.442593	20.10000038	0	0
709	Texas- Houston Arboretum	0	5/6/01	0	0	0	29.766667	-95.45	2001	475	54	618	0.3	0.45	1134.442593	20.10000038	0	1
727	Virginia- MLBS.b	0	1/11/00	0	0	0	37.35	-80.516667	2000	733	51	1136	0.37	0.5	1041.458017	8.800000191	1	0
728	Virginia- MLBS.b	1	30/10/00	1	0	0	37.35	-80.516667	2000	733	51	1136	0.37	0.5	1041.458017	8.800000191	0	0
729	Virginia- MLBS.b	0	1/11/00	0	0	0	37.35	-80.516667	2000	733	51	1136	0.37	0.5	1041.458017	8.800000191	1	0
730	Virginia- MLBS.b	0	1/11/00	0	0	0	37.35	-80.516667	2000	733	51	1136	0.37	0.5	1041.458017	8.800000191	1	0
732	Virginia- MLBS.b	0	1/11/00	0	0	0	37.35	-80.516667	2000	733	51	1136	0.37	0.5	1041.458017	8.800000191	1	0
733	Virginia- MLBS.b	0	2/11/00	0	0	0	37.35	-80.516667	2000	733	51	1136	0.37	0.5	1041.458017	8.800000191	0	0
734	Virginia- MLBS.b	1	2/11/00	1	0	0	37.35	-80.516667	2000	733	51	1136	0.37	0.5	1041.458017	8.800000191	0	0
735	Virginia- MLBS.b	0	30/10/2000	0	0	0	37.35	-80.516667	2000	733	51	1136	0.37	0.5	1041.458017	8.800000191	0	0
736	Virginia- MLBS.b	0	1/11/00	0	0	0	37.35	-80.516667	2000	733	51	1136	0.37	0.5	1041.458017	8.800000191	1	0
737	Virginia- MLBS.b	0	2/11/00	0	0	0	37.35	-80.516667	2000	733	51	1136	0.37	0.5	1041.458017	8.800000191	0	0
738	Virginia- MLBS.b	0	1/11/00	0	0	0	37.35	-80.516667	2000	733	51	1136	0.37	0.5	1041.458017	8.800000191	1	0
739	Virginia- MLBS.b	1	30/10/2000	1	0	0	37.35	-80.516667	2000	733	51	1136	0.37	0.5	1041.458017	8.800000191	0	0
740	Virginia- MLBS.b	0	2/11/00	0	0	0	37.35	-80.516667	2000	733	51	1136	0.37	0.5	1041.458017	8.800000191	0	0
741	Virginia- MLBS.b	0	30/10/2000	0	0	0	37.35	-80.516667	2000	733	51	1136	0.37	0.5	1041.458017	8.800000191	0	0
742	Virginia- MLBS.b	0	2/11/00	0	0	0	37.35	-80.516667	2000	733	51	1136	0.37	0.5	1041.458017	8.800000191	1	0
743	Virginia- MLBS.b	0	30/10/2000	0	0	0	37.35	-80.516667	2000	733	51	1136	0.37	0.5	1041.458017	8.800000191	1	0
744	Virginia- MLBS.b	1	30/10/2000	1	0	0	37.35	-80.516667	2000	733	51	1136	0.37	0.5	1041.458017	8.800000191	0	0
746	Virginia- MLBS.b	0	8/11/00	0	0	0	37.35	-80.516667	2000	733	51	1136	0.37	0.5	1041.458017	8.800000191	0	0
747	Virginia- MLBS.b	1	31/10/2000	0	1	0	37.35	-80.516667	2000	733	51	1136	0.37	0.5	1041.458017	8.800000191	1	0
748	Virginia- MLBS.b	0	2/11/00	0	0	0	37.35	-80.516667	2000	733	51	1136	0.37	0.5	1041.458017	8.800000191	0	0
749	Virginia- MLBS.b	0	2/11/00	0	0	0	37.35	-80.516667	2000	733	51	1136	0.37	0.5	1041.458017	8.800000191	1	0
750	Virginia- MLBS.b	0	2/11/00	0	0	0	37.35	-80.516667	2000	733	51	1136	0.37	0.5	1041.458017	8.800000191	0	0
751	Virginia- MLBS.b	1	2/11/00	0	1	0	37.35	-80.516667	2000	733	51	1136	0.37	0.5	1041.458017	8.800000191	1	0
753	Indiana- Bloomington (Lobelia)	1	11/7/05	0	1	0	39.22045	-86.342233	2004	550	53	486	0.28	0.47	1046.419251	11.69999981	0	0
754	Texas- Linden	1	27/6/05	0	1	0	33.061833	-94.273567	2005	237	53	318	0.25	0.44	1212.524784	18.20000076	0	0
755	Texas- Linden	0	27/6/05	0	0	0	33.061833	-94.273567	2005	237	53	318	0.25	0.44	1212.524784	18.20000076	0	0
756	North Carolina- Little Butts Gap	1	12/4/06	1	0	0	35.771944	-82.342222	2001	1057	45	1275	0.39	0.58	1292.873291	6.199999809	0	0
757	North Carolina- Little Butts Gap	0	12/4/06	0	0	0	35.771944	-82.342222	2001	1057	45	1275	0.39	0.58	1292.873291	6.199999809	0	0
758	Tennessee- Sugarlands	0	1/7/01	0	0	0	35.685435	-83.535022	2001	395	53	601	0.41	0.58	1276.899032	12.60000038	0	0
760	Tennessee- Road	0	1/7/01	0	0	0	35.6655	-83.6035	2001	502	49	894	0.41	0.58	1276.899032	11.30000019	0	0
763	Tennessee- Indian Gap	0	1/7/01	0	0	0	35.6101	-83.447017	2001	1219	39	1129	0.42	0.59	1260.031705	4.900000095	0	1
764	North Carolina- Linville Falls	0	3/7/01	0	0	0	35.953283	-81.941933	2001	374	48	763	0.39	0.58	1292.371309	9.399999619	0	0
765	North Carolina- Linville Falls	0	3/7/01	0	0	0	35.953283	-81.941933	2001	374	48	763	0.39	0.58	1292.371309	9.399999619	0	0
766	North Carolina- Linville Falls	0	3/7/01	0	0	0	35.953283	-81.941933	2001	374	48	763	0.39	0.58	1292.371309	9.399999619	0	0
767	North Carolina- Linville Falls	0	3/7/01	0	0	0	35.953283	-81.941933	2001	374	48	763	0.39	0.58	1292.371309	9.399999619	0	0
768	North Carolina- Linville Falls	0	3/7/01	0	0	0	35.953283	-81.941933	2001	374	48	763	0.39	0.58	1292.371309	9.399999619	0	0
769	North Carolina- Linville Falls	0	3/7/01	0	0	0	35.953283	-81.941933	2001	374	48	763	0.39	0.58	1292.371309	9.399999619	0	0
770	North Carolina- Linville Falls	0	3/7/01	0	0	0	35.953283	-81.941933	2001	374	48	763	0.39	0.58	1292.371309	9.399999619	0	0
771	North Carolina- Linville Falls	0	3/7/01	0	0	0	35.953283	-81.941933	2001	374	48	763	0.39	0.58	1292.371309	9.399999619	0	0
772	North Carolina- Linville Falls	0	3/7/01	0	0	0	35.953283	-81.941933	2001	374	48	763	0.39	0.58	1292.371309	9.399999619	0	0
773	North Carolina- Linville Falls	1	3/7/01	1	0	0	35.953283	-81.941933	2001	374	48	763	0.39	0.58	1292.371309	9.399999619	0	0
774	North Carolina- Linville Falls	1	3/7/01	1	0	0	35.953283	-81.941933	2001	374	48	763	0.39	0.58	1292.371309	9.399999619	0	0
775	Tennessee- Road	0	1/7/01	0	0	0	35.6655	-83.6035	2001	502	49	894	0.41	0.58	1276.899032	11.30000019	0	0
776	Tennessee- Road	0	1/7/01	0	0	0	35.6655	-83.6035	2001	502	49	894	0.41	0.58	1276.899032	11.30000019	0	0
777	Tennessee- Road	0	1/7/01	0	0	0	35.6655	-83.6035	2001	502	49	894	0.41	0.58	1276.899032	11.30000019	0	0
778	Tennessee- Road	0	1/7/01	0	0	0	35.6655	-83.6035	2001	502	49	894	0.41	0.58	1276.899032	11.30000019	0	0
779	Tennessee- Road	0	1/7/01	0	0	0	35.6655	-83.6035	2001	502	49	894	0.41	0.58	1276.899032	11.30000019	0	0
780	Tennessee- Road	0	1/7/01	0	0	0	35.6655	-83.6035	2001	502	49	894	0.41	0.58	1276.899032	11.30000019	0	0
781	Tennessee- Road	0	1/7/01	0	0	0	35.6655	-83.6035	2001	502	49	894	0.41	0.58	1276.899032	11.30000019	0	0
782	Tennessee- Road	0	1/7/01	0	0	0	35.6655	-83.6035	2001	502	49	894	0.41	0.58	1276.899032	11.30000019	0	0
783	Tennessee- Road	0	1/7/01	0	0	0	35.6655	-83.6035	2001	502	49	894	0.41	0.58	1276.899032	11.30000019	0	0
784	Tennessee- Road	0	1/7/01	0	0	0	35.6655	-83.6035	2001	502	49	894	0.41	0.58	1276.899032	11.30000019	0	0
785	Tennessee- Road	0	1/7/01	0	0	0	35.6655	-83.6035	2001	502	49	894	0.41	0.58	1276.899032	11.30000019	0	0
786	Tennessee- Road	0	1/7/01	0	0	0	35.6655	-83.6035	2001	502	49	894	0.41	0.58	1276.899032	11.30000019	0	0
787	Tennessee- Indian Gap	0	1/7/01	0	0	0	35.6101	-83.447017	2001	1219	39	1129	0.42	0.59	1260.031705	4.900000095	0	0
788	Tennessee- Rhodo Thicket	1	1/7/01	1	0	0	35.618883	-83.4301	2001	970	41	1239	0.42	0.59	1260.031705	5.900000095	0	0
789	Tennessee- Indian Gap	0	1/7/01	0	0	0	35.6101	-83.447017	2001	1219	39	1129	0.42	0.59	1260.031705	4.900000095	0	0
790	Tennessee- Indian Gap	0	1/7/01	0	0	0	35.6101	-83.447017	2001	1219	39	1129	0.42	0.59	1260.031705	4.900000095	0	0
791	Tennessee- Indian Gap	0	1/7/01	0	0	0	35.6101	-83.447017	2001	1219	39	1129	0.42	0.59	1260.031705	4.900000095	0	0
792	Tennessee- Indian Gap	1	1/7/01	1	0	0	35.6101	-83.447017	2001	1219	39	1129	0.42	0.59	1260.031705	4.900000095	0	0
793	Tennessee- Rhodo Thicket	0	1/7/01	0	0	0	35.618883	-83.4301	2001	970	41	1239	0.42	0.59	1260.031705	5.900000095	0	0
794	Texas- Houston Arboretum	0	5/6/01	0	0	0	29.766667	-95.45	2001	475	54	618	0.3	0.45	1134.442593	20.10000038	0	1
795	Texas- Houston Arboretum	1	5/6/01	1	0	0	29.766667	-95.45	2001	475	54	618	0.3	0.45	1134.442593	20.10000038	0	1
796	Texas- Houston Arboretum	0	5/6/01	0	0	0	29.766667	-95.45	2001	475	54	618	0.3	0.45	1134.442593	20.10000038	0	1
797	Texas- Houston Arboretum	1	5/6/01	1	0	0	29.766667	-95.45	2001	475	54	618	0.3	0.45	1134.442593	20.10000038	1	1
798	Texas- Houston Arboretum	0	5/6/01	0	0	0	29.766667	-95.45	2001	475	54	618	0.3	0.45	1134.442593	20.10000038	0	1
799	Texas- Houston Arboretum	1	5/6/01	1	1	0	29.766667	-95.45	2001	475	54	618	0.3	0.45	1134.442593	20.10000038	0	1
800	Texas- Houston Arboretum	1	5/6/01	1	0	0	29.766667	-95.45	2001	475	54	618	0.3	0.45	1134.442593	20.10000038	0	1
802	North Carolina- Little Butts Gap	0	2/6/02	0	0	0	35.771944	-82.342222	2001	1057	45	1275	0.39	0.58	1292.873291	6.199999809	0	0
803	North Carolina- Little Butts Gap	0	2/6/02	0	0	0	35.771944	-82.342222	2001	1057	45	1275	0.39	0.58	1292.873291	6.199999809	0	0
804	North Carolina- Little Butts Gap	0	2/6/02	0	0	0	35.771944	-82.342222	2001	1057	45	1275	0.39	0.58	1292.873291	6.199999809	0	0
805	North Carolina- Little Butts Gap	0	2/6/02	0	0	0	35.771944	-82.342222	2001	1057	45	1275	0.39	0.58	1292.873291	6.199999809	0	1
806	North Carolina- Little Butts Gap	0	2/6/02	0	0	0	35.771944	-82.342222	2001	1057	45	1275	0.39	0.58	1292.873291	6.199999809	0	0
807	North Carolina- Little Butts Gap	0	2/6/02	0	0	0	35.771944	-82.342222	2001	1057	45	1275	0.39	0.58	1292.873291	6.199999809	0	0
808	Virginia- MLBS.b	0	25/09/00	0	0	0	37.35	-80.516667	2000	733	51	1136	0.37	0.5	1041.458017	8.800000191	0	1
809	Virginia- MLBS.b	0	25/09/00	0	0	0	37.35	-80.516667	2000	733	51	1136	0.37	0.5	1041.458017	8.800000191	0	0
810	Virginia- MLBS.b	0	25/09/00	0	0	0	37.35	-80.516667	2000	733	51	1136	0.37	0.5	1041.458017	8.800000191	0	0
811	Virginia- MLBS.b	0	25/09/00	0	0	0	37.35	-80.516667	2000	733	51	1136	0.37	0.5	1041.458017	8.800000191	0	1
812	Virginia- MLBS.b	0	15/10/00	0	0	0	37.35	-80.516667	2000	733	51	1136	0.37	0.5	1041.458017	8.800000191	0	0
815	Virginia- MLBS.b	0	15/10/00	0	0	0	37.35	-80.516667	2000	733	51	1136	0.37	0.5	1041.458017	8.800000191	0	0
816	Virginia- MLBS.b	1	15/10/00	1	0	0	37.35	-80.516667	2000	733	51	1136	0.37	0.5	1041.458017	8.800000191	0	0
818	Virginia- MLBS.b	1	15/10/00	0	0	0	37.35	-80.516667	2000	733	51	1136	0.37	0.5	1041.458017	8.800000191	0	0
819	Virginia- MLBS.b	0	15/10/00	0	0	0	37.35	-80.516667	2000	733	51	1136	0.37	0.5	1041.458017	8.800000191	0	0
820	Virginia- MLBS.b	0	15/10/00	0	0	0	37.35	-80.516667	2000	733	51	1136	0.37	0.5	1041.458017	8.800000191	0	0
822	Virginia- MLBS.b	1	15/10/00	0	0	1	37.35	-80.516667	2000	733	51	1136	0.37	0.5	1041.458017	8.800000191	0	1
823	Virginia- MLBS.b	0	15/10/00	0	0	0	37.35	-80.516667	2000	733	51	1136	0.37	0.5	1041.458017	8.800000191	0	0
824	Virginia- MLBS.b	1	15/10/00	0	0	1	37.35	-80.516667	2000	733	51	1136	0.37	0.5	1041.458017	8.800000191	0	0
825	Virginia- MLBS.b	0	15/10/00	0	0	0	37.35	-80.516667	2000	733	51	1136	0.37	0.5	1041.458017	8.800000191	0	0
826	Virginia- MLBS.b	0	15/10/00	0	0	0	37.35	-80.516667	2000	733	51	1136	0.37	0.5	1041.458017	8.800000191	0	0
827	Virginia- MLBS.b	0	15/10/00	0	0	0	37.35	-80.516667	2000	733	51	1136	0.37	0.5	1041.458017	8.800000191	0	0
828	Virginia- MLBS.b	1	15/10/00	1	0	0	37.35	-80.516667	2000	733	51	1136	0.37	0.5	1041.458017	8.800000191	0	0
831	Virginia- MLBS.b	0	15/10/00	0	0	0	37.35	-80.516667	2000	733	51	1136	0.37	0.5	1041.458017	8.800000191	0	0
832	Virginia- MLBS.b	1	15/10/00	1	0	0	37.35	-80.516667	2000	733	51	1136	0.37	0.5	1041.458017	8.800000191	0	0
834	Virginia- MLBS.b	0	15/10/00	0	0	0	37.35	-80.516667	2000	733	51	1136	0.37	0.5	1041.458017	8.800000191	0	0
835	North Carolina- Little Butts Gap	0	2/7/01	0	0	0	35.771944	-82.342222	2001	1057	45	1275	0.39	0.58	1292.873291	6.199999809	0	0
837	North Carolina- Little Butts Gap	0	2/7/01	0	0	0	35.771944	-82.342222	2001	1057	45	1275	0.39	0.58	1292.873291	6.199999809	0	0
841	North Carolina- Little Butts Gap	0	2/7/01	0	0	0	35.771944	-82.342222	2001	1057	45	1275	0.39	0.58	1292.873291	6.199999809	0	0
842	North Carolina- Little Butts Gap	0	2/7/01	0	0	0	35.771944	-82.342222	2001	1057	45	1275	0.39	0.58	1292.873291	6.199999809	0	0
845	Virginia- MLBS.b	0	15/10/00	0	0	0	37.35	-80.516667	2000	733	51	1136	0.37	0.5	1041.458017	8.800000191	0	1
846	Virginia- MLBS.a - Bald Knob	NA	NA	NA	NA	NA	NA	NA	NA	916	45	1551	0.37	0.45	1049.119316	7.400000095	0	0
847	Virginia- MLBS.a - Bald Knob	0	2014	0	0	0	37.37537	-80.51944	2014	916	45	1551	0.37	0.45	1049.119316	7.400000095	0	0
848	Virginia- MLBS.a - Bald Knob	0	2014	0	0	0	37.37537	-80.51944	2014	916	45	1551	0.37	0.45	1049.119316	7.400000095	0	0
849	Virginia- MLBS.a - Bald Knob	0	2014	0	0	0	37.37537	-80.51944	2014	916	45	1551	0.37	0.45	1049.119316	7.400000095	1	0
850	Virginia- MLBS.a - Bald Knob	0	2014	0	0	0	37.37537	-80.51944	2014	916	45	1551	0.37	0.45	1049.119316	7.400000095	1	0
851	Virginia- MLBS.a - Bald Knob	0	2014	0	0	0	37.37537	-80.51944	2014	916	45	1551	0.37	0.45	1049.119316	7.400000095	1	0
852	Virginia- MLBS.a - Bald Knob	0	2014	0	0	0	37.37537	-80.51944	2014	916	45	1551	0.37	0.45	1049.119316	7.400000095	0	0
853	Virginia- MLBS.a - Bald Knob	0	2014	0	0	0	37.37537	-80.51944	2014	916	45	1551	0.37	0.45	1049.119316	7.400000095	0	0
854	Virginia- MLBS.a - Bald Knob	0	2014	0	0	0	37.37537	-80.51944	2014	916	45	1551	0.37	0.45	1049.119316	7.400000095	0	0
855	Virginia- MLBS.a - Bald Knob	0	2014	0	0	0	37.37537	-80.51944	2014	916	45	1551	0.37	0.45	1049.119316	7.400000095	0	0
856	Virginia- MLBS.a - Bald Knob	0	2014	0	0	0	37.37537	-80.51944	2014	916	45	1551	0.37	0.45	1049.119316	7.400000095	0	0
857	Virginia- MLBS.a - Bald Knob	1	2014	0	0	1	37.37537	-80.51944	2014	916	45	1551	0.37	0.45	1049.119316	7.400000095	0	0
858	Virginia- MLBS.a - Bald Knob	0	2014	0	0	0	37.37537	-80.51944	2014	916	45	1551	0.37	0.45	1049.119316	7.400000095	0	0
859	Virginia- MLBS.a - Bald Knob	1	2014	0	0	1	37.37537	-80.51944	2014	916	45	1551	0.37	0.45	1049.119316	7.400000095	0	0
860	Virginia- MLBS.a - Bald Knob	0	2014	0	0	0	37.37537	-80.51944	2014	916	45	1551	0.37	0.45	1049.119316	7.400000095	0	0
861	Virginia- MLBS.a - Bald Knob	0	2014	0	0	0	37.37537	-80.51944	2014	916	45	1551	0.37	0.45	1049.119316	7.400000095	0	1
862	Virginia- MLBS.a - Bald Knob	1	2014	0	0	1	37.37537	-80.51944	2014	916	45	1551	0.37	0.45	1049.119316	7.400000095	0	0
863	Virginia- MLBS.a - Bald Knob	1	2014	0	0	1	37.37537	-80.51944	2014	916	45	1551	0.37	0.45	1049.119316	7.400000095	0	0
864	Virginia- MLBS.a - Bald Knob	0	2014	0	0	0	37.37537	-80.51944	2014	916	45	1551	0.37	0.45	1049.119316	7.400000095	0	0
865	Virginia- MLBS.a - Bald Knob	0	2014	0	0	0	37.37537	-80.51944	2014	916	45	1551	0.37	0.45	1049.119316	7.400000095	0	0
866	Virginia- MLBS.a - Bald Knob	0	2014	0	0	0	37.37537	-80.51944	2014	916	45	1551	0.37	0.45	1049.119316	7.400000095	0	0
867	Virginia- MLBS.a - Bald Knob	0	2014	0	0	0	37.37537	-80.51944	2014	916	45	1551	0.37	0.45	1049.119316	7.400000095	0	0
868	Virginia- MLBS.a - Bald Knob	0	2014	0	0	0	37.37537	-80.51944	2014	916	45	1551	0.37	0.45	1049.119316	7.400000095	0	0
869	Virginia- MLBS.a - Bald Knob	0	2014	0	0	0	37.37537	-80.51944	2014	916	45	1551	0.37	0.45	1049.119316	7.400000095	0	0
870	Virginia- MLBS.a - Bald Knob	0	2014	0	0	0	37.37537	-80.51944	2014	916	45	1551	0.37	0.45	1049.119316	7.400000095	0	0
871	Virginia- MLBS.a - Bald Knob	0	2014	0	0	0	37.37537	-80.51944	2014	916	45	1551	0.37	0.45	1049.119316	7.400000095	0	0
872	Virginia- MLBS.a - Bald Knob	0	2014	0	0	0	37.37537	-80.51944	2014	916	45	1551	0.37	0.45	1049.119316	7.400000095	0	0
873	Virginia- MLBS.a - Bald Knob	0	2014	0	0	0	37.37537	-80.51944	2014	916	45	1551	0.37	0.45	1049.119316	7.400000095	0	0
874	Virginia- MLBS.a - Bald Knob	0	2014	0	0	0	37.37537	-80.51944	2014	916	45	1551	0.37	0.45	1049.119316	7.400000095	0	0
875	Virginia- MLBS.a - Bald Knob	0	2014	0	0	0	37.37537	-80.51944	2014	916	45	1551	0.37	0.45	1049.119316	7.400000095	0	0
876	Virginia- MLBS.a - Bald Knob	0	2014	0	0	0	37.37537	-80.51944	2014	916	45	1551	0.37	0.45	1049.119316	7.400000095	0	0
877	Virginia- MLBS.a - Bald Knob	0	2014	0	0	0	37.37537	-80.51944	2014	916	45	1551	0.37	0.45	1049.119316	7.400000095	0	0
878	Virginia- MLBS.a - Bald Knob	0	2014	0	0	0	37.37537	-80.51944	2014	916	45	1551	0.37	0.45	1049.119316	7.400000095	0	0
879	Virginia- MLBS.a - Bald Knob	NA	NA	NA	NA	NA	NA	NA	NA	916	45	1551	0.37	0.45	1049.119316	7.400000095	0	1
880	Virginia- MLBS.a - Bald Knob	0	2014	0	0	0	37.37537	-80.51944	2014	916	45	1551	0.37	0.45	1049.119316	7.400000095	0	0
881	Virginia- MLBS.a - Bald Knob	0	2014	0	0	0	37.37537	-80.51944	2014	916	45	1551	0.37	0.45	1049.119316	7.400000095	0	0
882	Virginia- MLBS.a - Bald Knob	0	2014	0	0	0	37.37537	-80.51944	2014	916	45	1551	0.37	0.45	1049.119316	7.400000095	0	0
883	Virginia- MLBS.a - Bald Knob	0	2014	0	0	0	37.37537	-80.51944	2014	916	45	1551	0.37	0.45	1049.119316	7.400000095	0	0
884	Virginia- MLBS.a - Bald Knob	0	2014	0	0	0	37.37537	-80.51944	2014	916	45	1551	0.37	0.45	1049.119316	7.400000095	0	0
885	Virginia- MLBS.a - Bald Knob	NA	NA	NA	NA	NA	NA	NA	NA	916	45	1551	0.37	0.45	1049.119316	7.400000095	0	1
886	Virginia- MLBS.a - Bald Knob	0	2014	0	0	0	37.37537	-80.51944	2014	916	45	1551	0.37	0.45	1049.119316	7.400000095	0	1
887	Virginia- MLBS.a - Bald Knob	0	2014	0	0	0	37.37537	-80.51944	2014	916	45	1551	0.37	0.45	1049.119316	7.400000095	0	1
888	Virginia- MLBS.a - Bald Knob	0	2014	0	0	0	37.37537	-80.51944	2014	916	45	1551	0.37	0.45	1049.119316	7.400000095	0	0
889	Virginia- MLBS.a - Bald Knob	0	2014	0	0	0	37.37537	-80.51944	2014	916	45	1551	0.37	0.45	1049.119316	7.400000095	0	1
890	Virginia- MLBS.a - Bald Knob	0	2014	0	0	0	37.37537	-80.51944	2014	916	45	1551	0.37	0.45	1049.119316	7.400000095	0	0
891	Virginia- MLBS.a - Bald Knob	0	2014	0	0	0	37.37537	-80.51944	2014	916	45	1551	0.37	0.45	1049.119316	7.400000095	1	0
892	Virginia- MLBS.a - Bald Knob	0	2014	0	0	0	37.37537	-80.51944	2014	916	45	1551	0.37	0.45	1049.119316	7.400000095	0	0
893	Virginia- MLBS.a - Bald Knob	0	2014	0	0	0	37.37537	-80.51944	2014	916	45	1551	0.37	0.45	1049.119316	7.400000095	0	0
894	Virginia- MLBS.a - Bald Knob	0	2014	0	0	0	37.37537	-80.51944	2014	916	45	1551	0.37	0.45	1049.119316	7.400000095	0	1
895	Virginia- MLBS.a - Bald Knob	0	2014	0	0	0	37.37537	-80.51944	2014	916	45	1551	0.37	0.45	1049.119316	7.400000095	0	1
896	Virginia- MLBS.a - Bald Knob	0	2014	0	0	0	37.37537	-80.51944	2014	916	45	1551	0.37	0.45	1049.119316	7.400000095	0	0
897	Virginia- MLBS.a - Bald Knob	0	2014	0	0	0	37.37537	-80.51944	2014	916	45	1551	0.37	0.45	1049.119316	7.400000095	0	0
898	Virginia- MLBS.a - Bald Knob	0	2014	0	0	0	37.37537	-80.51944	2014	916	45	1551	0.37	0.45	1049.119316	7.400000095	0	1
899	Virginia- MLBS.a - Bald Knob	0	2014	0	0	0	37.37537	-80.51944	2014	916	45	1551	0.37	0.45	1049.119316	7.400000095	0	0
900	Virginia- MLBS.a - Bald Knob	0	2014	0	0	0	37.37537	-80.51944	2014	916	45	1551	0.37	0.45	1049.119316	7.400000095	0	1
901	Virginia- MLBS.a - Bald Knob	0	2014	0	0	0	37.37537	-80.51944	2014	916	45	1551	0.37	0.45	1049.119316	7.400000095	0	0
902	Virginia- MLBS.a - Bald Knob	0	2014	0	0	0	37.37537	-80.51944	2014	916	45	1551	0.37	0.45	1049.119316	7.400000095	0	0
903	Virginia- MLBS.a - Bald Knob	0	2014	0	0	0	37.37537	-80.51944	2014	916	45	1551	0.37	0.45	1049.119316	7.400000095	0	0
904	Virginia- MLBS.a - Bald Knob	0	2014	0	0	0	37.37537	-80.51944	2014	916	45	1551	0.37	0.45	1049.119316	7.400000095	0	1
905	Virginia- MLBS.a - Bald Knob	0	2014	0	0	0	37.37537	-80.51944	2014	916	45	1551	0.37	0.45	1049.119316	7.400000095	0	0
906	Virginia- MLBS.a - Bald Knob	0	2014	0	0	0	37.37537	-80.51944	2014	916	45	1551	0.37	0.45	1049.119316	7.400000095	0	0
907	Virginia- MLBS.a - Bald Knob	0	2014	0	0	0	37.37537	-80.51944	2014	916	45	1551	0.37	0.45	1049.119316	7.400000095	0	1
908	Virginia- MLBS.a - Bald Knob	0	2014	0	0	0	37.37537	-80.51944	2014	916	45	1551	0.37	0.45	1049.119316	7.400000095	0	0
909	Virginia- MLBS.a - Bald Knob	0	2014	0	0	0	37.37537	-80.51944	2014	916	45	1551	0.37	0.45	1049.119316	7.400000095	0	0
910	Virginia- MLBS.a - Bald Knob	0	2014	0	0	0	37.37537	-80.51944	2014	916	45	1551	0.37	0.45	1049.119316	7.400000095	0	0
911	Virginia- MLBS.a - Bald Knob	0	2014	0	0	0	37.37537	-80.51944	2014	916	45	1551	0.37	0.45	1049.119316	7.400000095	0	0
912	Virginia- MLBS.a - Bald Knob	0	2014	0	0	0	37.37537	-80.51944	2014	916	45	1551	0.37	0.45	1049.119316	7.400000095	0	1
913	Virginia- MLBS.a - Bald Knob	0	2014	0	0	0	37.37537	-80.51944	2014	916	45	1551	0.37	0.45	1049.119316	7.400000095	0	0
914	Virginia- MLBS.a - Bald Knob	0	2014	0	0	0	37.37537	-80.51944	2014	916	45	1551	0.37	0.45	1049.119316	7.400000095	0	0
915	Virginia- MLBS.a - Bald Knob	0	2014	0	0	0	37.37537	-80.51944	2014	916	45	1551	0.37	0.45	1049.119316	7.400000095	0	0
916	Virginia- MLBS.a - Bald Knob	0	2014	0	0	0	37.37537	-80.51944	2014	916	45	1551	0.37	0.45	1049.119316	7.400000095	0	0
917	Virginia- MLBS.a - Bald Knob	0	2014	0	0	0	37.37537	-80.51944	2014	916	45	1551	0.37	0.45	1049.119316	7.400000095	0	0
918	Virginia- MLBS.a - Bald Knob	0	2014	0	0	0	37.37537	-80.51944	2014	916	45	1551	0.37	0.45	1049.119316	7.400000095	0	0
919	Virginia- MLBS.a - Bald Knob	0	2014	0	0	0	37.37537	-80.51944	2014	916	45	1551	0.37	0.45	1049.119316	7.400000095	0	0
920	Virginia- MLBS.a - Bald Knob	0	2014	0	0	0	37.37537	-80.51944	2014	916	45	1551	0.37	0.45	1049.119316	7.400000095	0	1
921	Virginia- MLBS.a - Bald Knob	0	2014	0	0	0	37.37537	-80.51944	2014	916	45	1551	0.37	0.45	1049.119316	7.400000095	0	0
922	Virginia- MLBS.a - Bald Knob	0	2014	0	0	0	37.37537	-80.51944	2014	916	45	1551	0.37	0.45	1049.119316	7.400000095	0	0
923	Virginia- MLBS.a - Bald Knob	0	2014	0	0	0	37.37537	-80.51944	2014	916	45	1551	0.37	0.45	1049.119316	7.400000095	0	0
924	Virginia- MLBS.a - Bald Knob	0	2014	0	0	0	37.37537	-80.51944	2014	916	45	1551	0.37	0.45	1049.119316	7.400000095	0	0
925	Virginia- MLBS.a - Bald Knob	0	2014	0	0	0	37.37537	-80.51944	2014	916	45	1551	0.37	0.45	1049.119316	7.400000095	0	1
926	Virginia- MLBS.a - Bald Knob	0	2014	0	0	0	37.37537	-80.51944	2014	916	45	1551	0.37	0.45	1049.119316	7.400000095	0	0
927	Virginia- MLBS.a - Bald Knob	0	2014	0	0	0	37.37537	-80.51944	2014	916	45	1551	0.37	0.45	1049.119316	7.400000095	0	0
928	Virginia- MLBS.a - Bald Knob	0	2014	0	0	0	37.37537	-80.51944	2014	916	45	1551	0.37	0.45	1049.119316	7.400000095	0	0
929	Virginia- MLBS.a - Bald Knob	0	2014	0	0	0	37.37537	-80.51944	2014	916	45	1551	0.37	0.45	1049.119316	7.400000095	0	0
930	Virginia- MLBS.a - Bald Knob	0	2014	0	0	0	37.37537	-80.51944	2014	916	45	1551	0.37	0.45	1049.119316	7.400000095	0	0
931	Virginia- MLBS.a - Bald Knob	0	2014	0	0	0	37.37537	-80.51944	2014	916	45	1551	0.37	0.45	1049.119316	7.400000095	0	0
933	Virginia- MLBS.a - Bald Knob	0	2014	0	0	0	37.37537	-80.51944	2014	916	45	1551	0.37	0.45	1049.119316	7.400000095	1	0
934	Virginia- MLBS.a - Bald Knob	0	2014	0	0	0	37.37537	-80.51944	2014	916	45	1551	0.37	0.45	1049.119316	7.400000095	0	0
935	Virginia- MLBS.a - Bald Knob	0	2014	0	0	0	37.37537	-80.51944	2014	916	45	1551	0.37	0.45	1049.119316	7.400000095	0	0
936	Virginia- MLBS.a - Bald Knob	0	2014	0	0	0	37.37537	-80.51944	2014	916	45	1551	0.37	0.45	1049.119316	7.400000095	0	0
937	Virginia- MLBS.a - Bald Knob	0	2014	0	0	0	37.37537	-80.51944	2014	916	45	1551	0.37	0.45	1049.119316	7.400000095	0	0
938	Virginia- MLBS.a - Bald Knob	0	2014	0	0	0	37.37537	-80.51944	2014	916	45	1551	0.37	0.45	1049.119316	7.400000095	0	0
939	Virginia- MLBS.a - Bald Knob	0	2014	0	0	0	37.37537	-80.51944	2014	916	45	1551	0.37	0.45	1049.119316	7.400000095	0	1
940	Virginia- MLBS.a - Bald Knob	0	2014	0	0	0	37.37537	-80.51944	2014	916	45	1551	0.37	0.45	1049.119316	7.400000095	0	0
941	Virginia- MLBS.a - Bald Knob	0	2014	0	0	0	37.37537	-80.51944	2014	916	45	1551	0.37	0.45	1049.119316	7.400000095	0	0
942	Virginia- MLBS.a - Bald Knob	0	2014	0	0	0	37.37537	-80.51944	2014	916	45	1551	0.37	0.45	1049.119316	7.400000095	0	0
943	Virginia- MLBS.a - Bald Knob	0	2014	0	0	0	37.37537	-80.51944	2014	916	45	1551	0.37	0.45	1049.119316	7.400000095	0	1
944	Virginia- MLBS.a - Bald Knob	0	2014	0	0	0	37.37537	-80.51944	2014	916	45	1551	0.37	0.45	1049.119316	7.400000095	1	0
945	Virginia- MLBS.a - Bald Knob	0	2014	0	0	0	37.37537	-80.51944	2014	916	45	1551	0.37	0.45	1049.119316	7.400000095	0	0
946	Virginia- MLBS.a - Bald Knob	0	2014	0	0	0	37.37537	-80.51944	2014	916	45	1551	0.37	0.45	1049.119316	7.400000095	0	0
947	Virginia- MLBS.a - Bald Knob	0	2014	0	0	0	37.37537	-80.51944	2014	916	45	1551	0.37	0.45	1049.119316	7.400000095	0	0
948	Virginia- MLBS.a - Bald Knob	0	2014	0	0	0	37.37537	-80.51944	2014	916	45	1551	0.37	0.45	1049.119316	7.400000095	0	0
949	Virginia- MLBS.a - Bald Knob	0	2014	0	0	0	37.37537	-80.51944	2014	916	45	1551	0.37	0.45	1049.119316	7.400000095	0	0
950	Virginia- MLBS.a - Bald Knob	0	2014	0	0	0	37.37537	-80.51944	2014	916	45	1551	0.37	0.45	1049.119316	7.400000095	0	0
951	Virginia- MLBS.a - Bald Knob	0	2014	0	0	0	37.37537	-80.51944	2014	916	45	1551	0.37	0.45	1049.119316	7.400000095	0	1
952	Virginia- MLBS.a - Bald Knob	0	2014	0	0	0	37.37537	-80.51944	2014	916	45	1551	0.37	0.45	1049.119316	7.400000095	0	0
953	Virginia- MLBS.a - Bald Knob	0	2014	0	0	0	37.37537	-80.51944	2014	916	45	1551	0.37	0.45	1049.119316	7.400000095	0	1
954	Virginia- MLBS.a - Bald Knob	0	2014	0	0	0	37.37537	-80.51944	2014	916	45	1551	0.37	0.45	1049.119316	7.400000095	1	0
955	Virginia- MLBS.a - Bald Knob	0	2014	0	0	0	37.37537	-80.51944	2014	916	45	1551	0.37	0.45	1049.119316	7.400000095	1	0
956	Virginia- MLBS.a - Bald Knob	0	2014	0	0	0	37.37537	-80.51944	2014	916	45	1551	0.37	0.45	1049.119316	7.400000095	0	0
957	Virginia- MLBS.a - Bald Knob	0	2014	0	0	0	37.37537	-80.51944	2014	916	45	1551	0.37	0.45	1049.119316	7.400000095	0	1
958	Virginia- MLBS.a - Bald Knob	0	2014	0	0	0	37.37537	-80.51944	2014	916	45	1551	0.37	0.45	1049.119316	7.400000095	0	0
959	Virginia- MLBS.a - Bald Knob	0	2014	0	0	0	37.37537	-80.51944	2014	916	45	1551	0.37	0.45	1049.119316	7.400000095	1	0
960	Virginia- MLBS.a - Bald Knob	0	2014	0	0	0	37.37537	-80.51944	2014	916	45	1551	0.37	0.45	1049.119316	7.400000095	0	1
961	Virginia- MLBS.a - Bald Knob	NA	NA	NA	NA	NA	NA	NA	NA	916	45	1551	0.37	0.45	1049.119316	7.400000095	1	0
962	Virginia- MLBS.a - Bald Knob	0	2014	0	0	0	37.37537	-80.51944	2014	916	45	1551	0.37	0.45	1049.119316	7.400000095	1	0
963	Virginia- MLBS.a - Bald Knob	0	2014	0	0	0	37.37537	-80.51944	2014	916	45	1551	0.37	0.45	1049.119316	7.400000095	1	0
964	Virginia- MLBS.a - Bald Knob	0	2014	0	0	0	37.37537	-80.51944	2014	916	45	1551	0.37	0.45	1049.119316	7.400000095	1	0
965	Virginia- MLBS.a - Bald Knob	0	2014	0	0	0	37.37537	-80.51944	2014	916	45	1551	0.37	0.45	1049.119316	7.400000095	0	1
966	Virginia- MLBS.a - Bald Knob	0	2014	0	0	0	37.37537	-80.51944	2014	916	45	1551	0.37	0.45	1049.119316	7.400000095	0	1
967	Virginia- MLBS.a - Bald Knob	0	2014	0	0	0	37.37537	-80.51944	2014	916	45	1551	0.37	0.45	1049.119316	7.400000095	0	1
968	Virginia- MLBS.a - Bald Knob	0	2014	0	0	0	37.37537	-80.51944	2014	916	45	1551	0.37	0.45	1049.119316	7.400000095	0	0
969	Virginia- MLBS.a - Bald Knob	0	2014	0	0	0	37.37537	-80.51944	2014	916	45	1551	0.37	0.45	1049.119316	7.400000095	0	0
970	Virginia- MLBS.a - Bald Knob	0	2014	0	0	0	37.37537	-80.51944	2014	916	45	1551	0.37	0.45	1049.119316	7.400000095	0	0
971	Virginia- MLBS.a - Bald Knob	0	2014	0	0	0	37.37537	-80.51944	2014	916	45	1551	0.37	0.45	1049.119316	7.400000095	0	1
972	Virginia- MLBS.a - Bald Knob	0	2014	0	0	0	37.37537	-80.51944	2014	916	45	1551	0.37	0.45	1049.119316	7.400000095	0	1
973	Virginia- MLBS.a - Bald Knob	0	2014	0	0	0	37.37537	-80.51944	2014	916	45	1551	0.37	0.45	1049.119316	7.400000095	0	0
974	Virginia- MLBS.a - Bald Knob	0	2014	0	0	0	37.37537	-80.51944	2014	916	45	1551	0.37	0.45	1049.119316	7.400000095	0	0
975	Virginia- MLBS.a - Bald Knob	0	2014	0	0	0	37.37537	-80.51944	2014	916	45	1551	0.37	0.45	1049.119316	7.400000095	0	1
976	Virginia- MLBS.a - Bald Knob	0	2014	0	0	0	37.37537	-80.51944	2014	916	45	1551	0.37	0.45	1049.119316	7.400000095	0	1
977	Virginia- MLBS.a - Bald Knob	0	2014	0	0	0	37.37537	-80.51944	2014	916	45	1551	0.37	0.45	1049.119316	7.400000095	0	1
978	Virginia- MLBS.a - Bald Knob	0	2014	0	0	0	37.37537	-80.51944	2014	916	45	1551	0.37	0.45	1049.119316	7.400000095	0	1
979	Virginia- MLBS.a - Bald Knob	0	2014	0	0	0	37.37537	-80.51944	2014	916	45	1551	0.37	0.45	1049.119316	7.400000095	0	1
980	Virginia- MLBS.a - Bald Knob	0	2014	0	0	0	37.37537	-80.51944	2014	916	45	1551	0.37	0.45	1049.119316	7.400000095	0	1
981	Virginia- MLBS.a - Bald Knob	0	2014	0	0	0	37.37537	-80.51944	2014	916	45	1551	0.37	0.45	1049.119316	7.400000095	0	1
982	Virginia- MLBS.a - Bald Knob	0	2014	0	0	0	37.37537	-80.51944	2014	916	45	1551	0.37	0.45	1049.119316	7.400000095	0	1
983	Virginia- MLBS.a - Bald Knob	1	2014	1	0	0	37.37537	-80.51944	2014	916	45	1551	0.37	0.45	1049.119316	7.400000095	0	1
984	Virginia- MLBS.a - Bald Knob	0	2014	0	0	0	37.37537	-80.51944	2014	916	45	1551	0.37	0.45	1049.119316	7.400000095	0	1
985	Virginia- MLBS.a - Bald Knob	0	2014	0	0	0	37.37537	-80.51944	2014	916	45	1551	0.37	0.45	1049.119316	7.400000095	0	1
986	Virginia- MLBS.a - Bald Knob	0	2014	0	0	0	37.37537	-80.51944	2014	916	45	1551	0.37	0.45	1049.119316	7.400000095	0	1
987	Virginia- MLBS.a - Bald Knob	0	2014	0	0	0	37.37537	-80.51944	2014	916	45	1551	0.37	0.45	1049.119316	7.400000095	0	1
988	Virginia- MLBS.a - Bald Knob	0	2014	0	0	0	37.37537	-80.51944	2014	916	45	1551	0.37	0.45	1049.119316	7.400000095	0	1
989	Virginia- MLBS.a - Bald Knob	0	2014	0	0	0	37.37537	-80.51944	2014	916	45	1551	0.37	0.45	1049.119316	7.400000095	0	1
990	Virginia- MLBS.a - Bald Knob	0	2014	0	0	0	37.37537	-80.51944	2014	916	45	1551	0.37	0.45	1049.119316	7.400000095	0	1
991	Virginia- MLBS.a - Bald Knob	0	2014	0	0	0	37.37537	-80.51944	2014	916	45	1551	0.37	0.45	1049.119316	7.400000095	0	1
992	Virginia- MLBS.a - Bald Knob	0	2014	0	0	0	37.37537	-80.51944	2014	916	45	1551	0.37	0.45	1049.119316	7.400000095	0	1
993	Virginia- MLBS.a - Bald Knob	0	2014	0	0	0	37.37537	-80.51944	2014	916	45	1551	0.37	0.45	1049.119316	7.400000095	0	1
994	Virginia- MLBS.a - Bald Knob	0	2014	0	0	0	37.37537	-80.51944	2014	916	45	1551	0.37	0.45	1049.119316	7.400000095	0	1
995	Virginia- MLBS.a - Bald Knob	0	2014	0	0	0	37.37537	-80.51944	2014	916	45	1551	0.37	0.45	1049.119316	7.400000095	0	1
996	Virginia- MLBS.a - Bald Knob	0	2014	0	0	0	37.37537	-80.51944	2014	916	45	1551	0.37	0.45	1049.119316	7.400000095	0	1
997	Virginia- MLBS.a - Bald Knob	0	2014	0	0	0	37.37537	-80.51944	2014	916	45	1551	0.37	0.45	1049.119316	7.400000095	0	1
998	Virginia- MLBS.a - Bald Knob	0	2014	0	0	0	37.37537	-80.51944	2014	916	45	1551	0.37	0.45	1049.119316	7.400000095	0	1
999	Virginia- MLBS.a - Bald Knob	0	2014	0	0	0	37.37537	-80.51944	2014	916	45	1551	0.37	0.45	1049.119316	7.400000095	0	1
1000	Virginia- MLBS.a - Bald Knob	0	2014	0	0	0	37.37537	-80.51944	2014	916	45	1551	0.37	0.45	1049.119316	7.400000095	0	1
1001	Virginia- MLBS.a - Bald Knob	0	2014	0	0	0	37.37537	-80.51944	2014	916	45	1551	0.37	0.45	1049.119316	7.400000095	0	1
1002	Virginia- MLBS.a - Bald Knob	0	2014	0	0	0	37.37537	-80.51944	2014	916	45	1551	0.37	0.45	1049.119316	7.400000095	1	0
1003	Virginia- MLBS.a - Bald Knob	0	2014	0	0	0	37.37537	-80.51944	2014	916	45	1551	0.37	0.45	1049.119316	7.400000095	0	0
1004	Virginia- MLBS.a - Bald Knob	0	2014	0	0	0	37.37537	-80.51944	2014	916	45	1551	0.37	0.45	1049.119316	7.400000095	0	0
1005	Virginia- MLBS.a - Bald Knob	0	2014	0	0	0	37.37537	-80.51944	2014	916	45	1551	0.37	0.45	1049.119316	7.400000095	0	0
1006	Virginia- MLBS.a - Bald Knob	0	2014	0	0	0	37.37537	-80.51944	2014	916	45	1551	0.37	0.45	1049.119316	7.400000095	0	0
1007	Virginia- MLBS.a - Bald Knob	NA	NA	NA	NA	NA	NA	NA	NA	916	45	1551	0.37	0.45	1049.119316	7.400000095	0	0
1008	Virginia- MLBS.a - Bald Knob	NA	NA	NA	NA	NA	NA	NA	NA	916	45	1551	0.37	0.45	1049.119316	7.400000095	0	0
1009	Virginia- MLBS.a - Bald Knob	NA	NA	NA	NA	NA	NA	NA	NA	916	45	1551	0.37	0.45	1049.119316	7.400000095	0	0
1010	Virginia- MLBS.a - Bald Knob	NA	NA	NA	NA	NA	NA	NA	NA	916	45	1551	0.37	0.45	1049.119316	7.400000095	0	0
1011	Virginia- MLBS.a - Bald Knob	0	2014	0	0	0	37.37537	-80.51944	2014	916	45	1551	0.37	0.45	1049.119316	7.400000095	1	0
1012	Virginia- MLBS.a - Bald Knob	0	2014	0	0	0	37.37537	-80.51944	2014	916	45	1551	0.37	0.45	1049.119316	7.400000095	1	0
1013	Virginia- MLBS.a - Bald Knob	0	2014	0	0	0	37.37537	-80.51944	2014	916	45	1551	0.37	0.45	1049.119316	7.400000095	0	1
1014	Virginia- MLBS.a - Bald Knob	0	2014	0	0	0	37.37537	-80.51944	2014	916	45	1551	0.37	0.45	1049.119316	7.400000095	0	0
1015	Virginia- MLBS.a - Bald Knob	NA	NA	NA	NA	NA	NA	NA	NA	916	45	1551	0.37	0.45	1049.119316	7.400000095	0	0
1016	Virginia- MLBS.a - Bald Knob	NA	NA	NA	NA	NA	NA	NA	NA	916	45	1551	0.37	0.45	1049.119316	7.400000095	0	0
1017	Virginia- MLBS.a - Bald Knob	0	2014	0	0	0	37.37537	-80.51944	2014	916	45	1551	0.37	0.45	1049.119316	7.400000095	1	0
1018	Virginia- MLBS.a - Bald Knob	0	2014	0	0	0	37.37537	-80.51944	2014	916	45	1551	0.37	0.45	1049.119316	7.400000095	1	0
1019	Virginia- MLBS.a - Bald Knob	NA	NA	NA	NA	NA	NA	NA	NA	916	45	1551	0.37	0.45	1049.119316	7.400000095	0	0
1020	Virginia- MLBS.a - Bald Knob	NA	NA	NA	NA	NA	NA	NA	NA	916	45	1551	0.37	0.45	1049.119316	7.400000095	0	0
1021	Virginia- MLBS.a - Bald Knob	0	2014	0	0	0	37.37537	-80.51944	2014	916	45	1551	0.37	0.45	1049.119316	7.400000095	0	0
1023	Virginia- MLBS.a - Bald Knob	0	2014	0	0	0	37.37537	-80.51944	2014	916	45	1551	0.37	0.45	1049.119316	7.400000095	0	1
1024	Virginia- MLBS.a - Bald Knob	0	2014	0	0	0	37.37537	-80.51944	2014	916	45	1551	0.37	0.45	1049.119316	7.400000095	0	1
1025	Virginia- MLBS.a - Bald Knob	0	2014	0	0	0	37.37537	-80.51944	2014	916	45	1551	0.37	0.45	1049.119316	7.400000095	0	1
1026	Virginia- MLBS.a - Bald Knob	0	2014	0	0	0	37.37537	-80.51944	2014	916	45	1551	0.37	0.45	1049.119316	7.400000095	0	1
1027	Virginia- MLBS.a - Bald Knob	0	2014	0	0	0	37.37537	-80.51944	2014	916	45	1551	0.37	0.45	1049.119316	7.400000095	0	1
1028	Virginia- MLBS.a - Bald Knob	0	2014	0	0	0	37.37537	-80.51944	2014	916	45	1551	0.37	0.45	1049.119316	7.400000095	0	1
1029	Virginia- MLBS.a - Bald Knob	0	2014	0	0	0	37.37537	-80.51944	2014	916	45	1551	0.37	0.45	1049.119316	7.400000095	0	1
1030	Virginia- MLBS.a - Bald Knob	0	2014	0	0	0	37.37537	-80.51944	2014	916	45	1551	0.37	0.45	1049.119316	7.400000095	0	1
1031	Virginia- MLBS.a - Bald Knob	0	2014	0	0	0	37.37537	-80.51944	2014	916	45	1551	0.37	0.45	1049.119316	7.400000095	0	1
1032	Virginia- MLBS.a - Bald Knob	0	2014	0	0	0	37.37537	-80.51944	2014	916	45	1551	0.37	0.45	1049.119316	7.400000095	0	1
1033	Virginia- MLBS.a - Bald Knob	0	2014	0	0	0	37.37537	-80.51944	2014	916	45	1551	0.37	0.45	1049.119316	7.400000095	0	1
1034	Virginia- MLBS.a - Bald Knob	0	2014	0	0	0	37.37537	-80.51944	2014	916	45	1551	0.37	0.45	1049.119316	7.400000095	0	1
1035	Virginia- MLBS.a - Bald Knob	0	2014	0	0	0	37.37537	-80.51944	2014	916	45	1551	0.37	0.45	1049.119316	7.400000095	0	1
1036	Virginia- MLBS.a - Bald Knob	0	2014	0	0	0	37.37537	-80.51944	2014	916	45	1551	0.37	0.45	1049.119316	7.400000095	0	1
1037	Virginia- MLBS.a - Bald Knob	0	2014	0	0	0	37.37537	-80.51944	2014	916	45	1551	0.37	0.45	1049.119316	7.400000095	0	1
1038	Virginia- MLBS.a - Bald Knob	0	2014	0	0	0	37.37537	-80.51944	2014	916	45	1551	0.37	0.45	1049.119316	7.400000095	0	1
1039	Virginia- MLBS.a - Bald Knob	0	2014	0	0	0	37.37537	-80.51944	2014	916	45	1551	0.37	0.45	1049.119316	7.400000095	0	1
1040	Virginia- MLBS.a - Bald Knob	0	2014	0	0	0	37.37537	-80.51944	2014	916	45	1551	0.37	0.45	1049.119316	7.400000095	0	0
1041	Virginia- MLBS.a - Bald Knob	0	2014	0	0	0	37.37537	-80.51944	2014	916	45	1551	0.37	0.45	1049.119316	7.400000095	0	0
1042	Virginia- MLBS.a - Bald Knob	NA	NA	NA	NA	NA	NA	NA	NA	916	45	1551	0.37	0.45	1049.119316	7.400000095	0	0
1043	Virginia- MLBS.a - Bald Knob	NA	NA	NA	NA	NA	NA	NA	NA	916	45	1551	0.37	0.45	1049.119316	7.400000095	0	0
1044	Virginia- MLBS.a - Bald Knob	NA	NA	NA	NA	NA	NA	NA	NA	916	45	1551	0.37	0.45	1049.119316	7.400000095	0	0
1045	Virginia- MLBS.a - Bald Knob	1	2014	1	0	0	37.37537	-80.51944	2014	916	45	1551	0.37	0.45	1049.119316	7.400000095	0	1
1046	Virginia- MLBS.a - Bald Knob	0	2014	0	0	0	37.37537	-80.51944	2014	916	45	1551	0.37	0.45	1049.119316	7.400000095	0	1
1047	Virginia- MLBS.a - Bald Knob	0	2014	0	0	0	37.37537	-80.51944	2014	916	45	1551	0.37	0.45	1049.119316	7.400000095	0	1
1048	Virginia- MLBS.a - Bald Knob	0	2014	0	0	0	37.37537	-80.51944	2014	916	45	1551	0.37	0.45	1049.119316	7.400000095	0	0
1049	Virginia- MLBS.a - Bald Knob	0	2014	0	0	0	37.37537	-80.51944	2014	916	45	1551	0.37	0.45	1049.119316	7.400000095	0	0
1050	Virginia- MLBS.a - Bald Knob	0	2014	0	0	0	37.37537	-80.51944	2014	916	45	1551	0.37	0.45	1049.119316	7.400000095	0	1
1051	Virginia- MLBS.a - Bald Knob	0	2014	0	0	0	37.37537	-80.51944	2014	916	45	1551	0.37	0.45	1049.119316	7.400000095	0	1
1052	Virginia- MLBS.a - Bald Knob	0	2014	0	0	0	37.37537	-80.51944	2014	916	45	1551	0.37	0.45	1049.119316	7.400000095	0	0
1053	Virginia- MLBS.a - Bald Knob	0	2014	0	0	0	37.37537	-80.51944	2014	916	45	1551	0.37	0.45	1049.119316	7.400000095	0	1
1054	Virginia- MLBS.a - Bald Knob	0	2014	0	0	0	37.37537	-80.51944	2014	916	45	1551	0.37	0.45	1049.119316	7.400000095	0	0
1055	Virginia- MLBS.a - Bald Knob	NA	NA	NA	NA	NA	NA	NA	NA	916	45	1551	0.37	0.45	1049.119316	7.400000095	0	0
1056	Virginia- MLBS.a - Bald Knob	0	2014	0	0	0	37.37537	-80.51944	2014	916	45	1551	0.37	0.45	1049.119316	7.400000095	0	0
1057	Virginia- MLBS.a - Bald Knob	0	2014	0	0	0	37.37537	-80.51944	2014	916	45	1551	0.37	0.45	1049.119316	7.400000095	0	0
1058	Virginia- MLBS.a - Bald Knob	NA	NA	NA	NA	NA	NA	NA	NA	916	45	1551	0.37	0.45	1049.119316	7.400000095	0	0
1059	Virginia- MLBS.a - Bald Knob	0	2014	0	0	0	37.37537	-80.51944	2014	916	45	1551	0.37	0.45	1049.119316	7.400000095	0	1
1060	Virginia- MLBS.a - Bald Knob	0	2014	0	0	0	37.37537	-80.51944	2014	916	45	1551	0.37	0.45	1049.119316	7.400000095	0	1
1061	Virginia- MLBS.a - Bald Knob	0	2014	0	0	0	37.37537	-80.51944	2014	916	45	1551	0.37	0.45	1049.119316	7.400000095	0	1
1062	Virginia- MLBS.a - Bald Knob	0	2014	0	0	0	37.37537	-80.51944	2014	916	45	1551	0.37	0.45	1049.119316	7.400000095	0	0
1063	Virginia- MLBS.a - Bald Knob	0	2014	0	0	0	37.37537	-80.51944	2014	916	45	1551	0.37	0.45	1049.119316	7.400000095	0	1
1064	Virginia- MLBS.a - Bald Knob	0	2014	0	0	0	37.37537	-80.51944	2014	916	45	1551	0.37	0.45	1049.119316	7.400000095	0	1
1065	Virginia- MLBS.a - Bald Knob	0	2014	0	0	0	37.37537	-80.51944	2014	916	45	1551	0.37	0.45	1049.119316	7.400000095	0	1
1066	Virginia- MLBS.a - Bald Knob	0	2014	0	0	0	37.37537	-80.51944	2014	916	45	1551	0.37	0.45	1049.119316	7.400000095	0	0
1067	Virginia- MLBS.a - Bald Knob	0	2014	0	0	0	37.37537	-80.51944	2014	916	45	1551	0.37	0.45	1049.119316	7.400000095	0	1
1068	Virginia- MLBS.a - Bald Knob	0	2014	0	0	0	37.37537	-80.51944	2014	916	45	1551	0.37	0.45	1049.119316	7.400000095	0	0
1069	Virginia- MLBS.a - Bald Knob	0	2014	0	0	0	37.37537	-80.51944	2014	916	45	1551	0.37	0.45	1049.119316	7.400000095	0	0
1070	Virginia- MLBS.a - Bald Knob	0	2014	0	0	0	37.37537	-80.51944	2014	916	45	1551	0.37	0.45	1049.119316	7.400000095	0	0
1071	Virginia- MLBS.a - Bald Knob	NA	NA	NA	NA	NA	NA	NA	NA	916	45	1551	0.37	0.45	1049.119316	7.400000095	0	0
1072	Virginia- MLBS.a - Bald Knob	NA	NA	NA	NA	NA	NA	NA	NA	916	45	1551	0.37	0.45	1049.119316	7.400000095	0	0
1073	Virginia- MLBS.a - Bald Knob	0	2014	0	0	0	37.37537	-80.51944	2014	916	45	1551	0.37	0.45	1049.119316	7.400000095	1	0
1074	Virginia- MLBS.a - Bald Knob	0	2014	0	0	0	37.37537	-80.51944	2014	916	45	1551	0.37	0.45	1049.119316	7.400000095	1	0
1075	Virginia- MLBS.a - Bald Knob	0	2014	0	0	0	37.37537	-80.51944	2014	916	45	1551	0.37	0.45	1049.119316	7.400000095	1	0
1076	Virginia- MLBS.a - Bald Knob	0	2014	0	0	0	37.37537	-80.51944	2014	916	45	1551	0.37	0.45	1049.119316	7.400000095	0	0
1077	Virginia- MLBS.a - Bald Knob	0	2014	0	0	0	37.37537	-80.51944	2014	916	45	1551	0.37	0.45	1049.119316	7.400000095	1	0
1078	Virginia- MLBS.a - Bald Knob	0	2014	0	0	0	37.37537	-80.51944	2014	916	45	1551	0.37	0.45	1049.119316	7.400000095	1	0
1079	Virginia- MLBS.a - Bald Knob	1	2014	1	0	0	37.37537	-80.51944	2014	916	45	1551	0.37	0.45	1049.119316	7.400000095	1	0
1080	Virginia- MLBS.a - Bald Knob	0	2014	0	0	0	37.37537	-80.51944	2014	916	45	1551	0.37	0.45	1049.119316	7.400000095	0	1
1081	Virginia- MLBS.a - Bald Knob	0	2014	0	0	0	37.37537	-80.51944	2014	916	45	1551	0.37	0.45	1049.119316	7.400000095	0	0
1082	Virginia- MLBS.a - Bald Knob	NA	NA	NA	NA	NA	NA	NA	NA	916	45	1551	0.37	0.45	1049.119316	7.400000095	0	0
1083	Virginia- MLBS.a - Bald Knob	0	2014	0	0	0	37.37537	-80.51944	2014	916	45	1551	0.37	0.45	1049.119316	7.400000095	0	1
1084	Virginia- MLBS.a - Bald Knob	NA	NA	NA	NA	NA	NA	NA	NA	916	45	1551	0.37	0.45	1049.119316	7.400000095	0	0
1085	Virginia- MLBS.a - Bald Knob	0	2014	0	0	0	37.37537	-80.51944	2014	916	45	1551	0.37	0.45	1049.119316	7.400000095	0	1
1086	Virginia- MLBS.a - Bald Knob	NA	NA	NA	NA	NA	NA	NA	NA	916	45	1551	0.37	0.45	1049.119316	7.400000095	0	1
1087	Virginia- MLBS.a - Bald Knob	0	2014	0	0	0	37.37537	-80.51944	2014	916	45	1551	0.37	0.45	1049.119316	7.400000095	0	1
1088	Virginia- MLBS.a - Bald Knob	0	2014	0	0	0	37.37537	-80.51944	2014	916	45	1551	0.37	0.45	1049.119316	7.400000095	0	1
1089	Virginia- MLBS.a - Bald Knob	0	2014	0	0	0	37.37537	-80.51944	2014	916	45	1551	0.37	0.45	1049.119316	7.400000095	0	1
1090	Virginia- MLBS.a - Bald Knob	0	2014	0	0	0	37.37537	-80.51944	2014	916	45	1551	0.37	0.45	1049.119316	7.400000095	0	1
1091	Virginia- MLBS.a - Bald Knob	0	2014	0	0	0	37.37537	-80.51944	2014	916	45	1551	0.37	0.45	1049.119316	7.400000095	0	1
1093	Virginia- MLBS.a - Bald Knob	0	2014	0	0	0	37.37537	-80.51944	2014	916	45	1551	0.37	0.45	1049.119316	7.400000095	0	0
1094	Virginia- MLBS.a - Bald Knob	0	2014	0	0	0	37.37537	-80.51944	2014	916	45	1551	0.37	0.45	1049.119316	7.400000095	0	1
1095	Virginia- MLBS.a - Bald Knob	0	2014	0	0	0	37.37537	-80.51944	2014	916	45	1551	0.37	0.45	1049.119316	7.400000095	0	0
1096	Virginia- MLBS.a - Bald Knob	0	2014	0	0	0	37.37537	-80.51944	2014	916	45	1551	0.37	0.45	1049.119316	7.400000095	0	1
1097	Virginia- MLBS.a - Bald Knob	NA	NA	NA	NA	NA	NA	NA	NA	916	45	1551	0.37	0.45	1049.119316	7.400000095	0	0
1098	Virginia- MLBS.a - Bald Knob	NA	NA	NA	NA	NA	NA	NA	NA	916	45	1551	0.37	0.45	1049.119316	7.400000095	0	0
1099	Virginia- MLBS.a - Bald Knob	NA	NA	NA	NA	NA	NA	NA	NA	916	45	1551	0.37	0.45	1049.119316	7.400000095	0	0
